# Supplementary material for: Morpholinium styphnate
Source: Acta Crystallogr Sect E Struct Rep Online. 2010 Oct 2;66(Pt 11):o2698. doi: 10.1107/S1600536810038304 (PMC3009074; doi:10.1107/S1600536810038304)
Supplement: Supplementary file 1 [file e-66-o2698-sup1.cif]

##############################################################################
###                                                                        ###
###        Electronic paper (Acta Crystallographica Section E)             ###
###                                                                        ###
##############################################################################
#                                                                            #
# This CIF contains the data in a paper accepted for publication in Acta     #
# Crystallographica Section E. It conforms to the requirements of Notes      #
# for Authors for Section E, and has been peer reviewed under the auspices   #
# of the IUCr Commission on Journals.                                        #
#                                                                            #
# Full details of the Crystallographic Information File format               #
# are given in the paper "The Crystallographic Information File (CIF):       #
# a New Standard Archive File for Crystallography" by S. R. Hall, F. H.      #
# Allen and I. D. Brown [Acta Cryst. (1991), A47, 655-685].                  #
#                                                                            #
# The current version of the core CIF dictionary is obtainable from          #
# ftp://ftp.iucr.org/pub/cif_core.dic. The current version number is 2.4.    #
#                                                                            #
# Software is freely available for graphical display of the structure(s) in  #
# this CIF.  For information consult the CIF home page http://www.iucr.org/  #
# cif/home.html                                                              #
#                                                                            #
# This file may be used for bona fide research purposes within the           #
# scientific community so long as proper attribution is given to the journal # 
# article from which it was obtained.                                        #
#                                                                            #
##############################################################################
                                             
data_global
_audit_creation_method     'SHELXL-97'
_journal_data_validation_number     ?
_journal_date_recd_electronic     2010-09-18
_journal_date_accepted     2010-09-25
_journal_name_full     'Acta Crystallographica, Section E'
_journal_year     2010
_journal_volume     66
_journal_issue     11
_journal_page_first     o2698
_journal_page_last     o2698
_journal_paper_category     QO
_journal_coeditor_code     HB5640
_publ_contact_author_name     'Kalaivani, D.'
_publ_contact_author_address
;
PG & Research Department of Chemistry
Seethalakshmi Ramaswami College
Tiruchirappalli- 620 002
Tamil Nadu
India
;
_publ_contact_author_email     'kalaivbalaj@yahoo.co.in'
_publ_contact_author_fax     ' '
_publ_contact_author_phone     '+91-9894655213'
_publ_section_title
;
Morpholinium styphnate
;
loop_
    _publ_author_name
    _publ_author_address
    'Kalaivani, D.'
;
      PG & Research Department of Chemistry
      Seethalakshmi Ramaswami College
      Tiruchirappalli 620 002
      Tamil Nadu
      India
;
    'Malarvizhi, R.'
;
      PG & Research Department of Chemistry
      Seethalakshmi Ramaswami College
      Tiruchirappalli 620 002
      Tamil Nadu
      India
;
data_I
_audit_creation_method     SHELXL-97
_chemical_name_systematic
;
morpholinium 3-hydroxy-2,4,6-trinitrophenolate
;
_chemical_name_common
;
Morpholinium styphnate
;
_chemical_formula_moiety     'C4 H10 N O +, C6 H2 N3 O8 -'
_chemical_formula_sum     'C10 H12 N4 O9'
_chemical_formula_iupac     'C4 H10 N O +, C6 H2 N3 O8 -'
_chemical_formula_weight     332.24
_chemical_melting_point     ?
_symmetry_cell_setting     triclinic
_symmetry_space_group_name_H-M     'P -1'
_symmetry_space_group_name_Hall     '-P 1'
loop_
    _symmetry_equiv_pos_as_xyz
    'x, y, z'
    '-x, -y, -z'
_cell_length_a     7.680(5)
_cell_length_b     7.973(5)
_cell_length_c     11.852(5)
_cell_angle_alpha     94.785(5)
_cell_angle_beta     99.016(5)
_cell_angle_gamma     108.188(5)
_cell_volume     674.1(7)
_cell_formula_units_Z     2
_cell_measurement_reflns_used     5851
_cell_measurement_theta_min     1.76
_cell_measurement_theta_max     29.80
_cell_measurement_temperature     293(2)
_exptl_crystal_description     prism
_exptl_crystal_colour     Yellow
_exptl_crystal_size_max     0.30
_exptl_crystal_size_mid     0.16
_exptl_crystal_size_min     0.16
_exptl_crystal_density_diffrn     1.637
_exptl_crystal_density_meas     ?
_exptl_crystal_density_method     'not measured'
_exptl_crystal_F_000     344
_exptl_absorpt_coefficient_mu     0.146
_exptl_absorpt_correction_type     multi-scan
_exptl_absorpt_process_details     '(SADABS; Bruker, 1999)'
_exptl_absorpt_correction_T_min     0.9574
_exptl_absorpt_correction_T_max     0.9770
_exptl_special_details
;
;
_diffrn_ambient_temperature     293(2)
_diffrn_radiation_type     MoK\a
_diffrn_radiation_wavelength     0.71073
_diffrn_radiation_source     'fine-focus sealed tube'
_diffrn_radiation_monochromator     graphite
_diffrn_measurement_device_type     'Bruker Kappa APEXII CCD'
_diffrn_measurement_method     '\w and \f scan'
_diffrn_detector_area_resol_mean     ?
_diffrn_reflns_number     16214
_diffrn_reflns_av_R_equivalents     0.0232
_diffrn_reflns_av_sigmaI/netI     0.0200
_diffrn_reflns_theta_min     1.76
_diffrn_reflns_theta_max     29.80
_diffrn_reflns_theta_full     25.00
_diffrn_measured_fraction_theta_max     0.996
_diffrn_measured_fraction_theta_full     0.998
_diffrn_reflns_limit_h_min     -10
_diffrn_reflns_limit_h_max     10
_diffrn_reflns_limit_k_min     -11
_diffrn_reflns_limit_k_max     11
_diffrn_reflns_limit_l_min     -16
_diffrn_reflns_limit_l_max     16
_diffrn_standards_number     ?
_diffrn_standards_interval_count     ?
_diffrn_standards_interval_time     ?
_diffrn_standards_decay_%     0
_refine_special_details
;
Refinement of <i>F</i>^2^ against ALL reflections. The weighted <i>R</i>-factor
<i>wR</i> and goodness of fit <i>S</i> are based on <i>F</i>^2^, conventional
<i>R</i>-factors <i>R</i> are based on <i>F</i>, with <i>F</i> set to zero for
negative <i>F</i>^2^. The threshold expression of <i>F</i>^2^ >
\s(<i>F</i>^2^) is used only for calculating <i>R</i>-factors(gt) <i>etc</i>.
and is not relevant to the choice of reflections for refinement.
<i>R</i>-factors based on <i>F</i>^2^ are statistically about twice as large
as those based on <i>F</i>, and <i>R</i>- factors based on ALL data will be
even larger.
;
_reflns_number_total     3841
_reflns_number_gt     2944
_reflns_threshold_expression     I>2\s(I)
_refine_ls_structure_factor_coef     Fsqd
_refine_ls_matrix_type     full
_refine_ls_R_factor_all     0.0674
_refine_ls_R_factor_gt     0.0496
_refine_ls_wR_factor_gt     0.1355
_refine_ls_wR_factor_ref     0.1571
_refine_ls_goodness_of_fit_ref     1.059
_refine_ls_restrained_S_all     1.059
_refine_ls_number_reflns     3841
_refine_ls_number_parameters     225
_refine_ls_number_restraints     0
_refine_ls_hydrogen_treatment     mixed
_refine_ls_weighting_scheme     calc
_refine_ls_weighting_details
         'calc w=1/[\s^2^(Fo^2^)+(0.0867P)^2^+0.1583P] where P=(Fo^2^+2Fc^2^)/3'
_atom_sites_solution_hydrogens     geom
_atom_sites_solution_primary     direct
_atom_sites_solution_secondary     difmap
_refine_ls_shift/su_max     0.000
_refine_ls_shift/su_mean     0.000
_refine_diff_density_max     0.769
_refine_diff_density_min     -0.379
_refine_ls_extinction_method     'SHELXL97 (Sheldrick, 1997)'
_refine_ls_extinction_coef     0.049(7)
_refine_ls_extinction_expression
                                  'Fc^*^=kFc[1+0.001xFc^2^\l^3^/sin(2\q)]^-1/4^'
loop_
    _atom_type_symbol
    _atom_type_description
    _atom_type_scat_dispersion_real
    _atom_type_scat_dispersion_imag
    _atom_type_scat_source
    'C' 'C' 0.0033 0.0016
                         'International Tables Vol C Tables 4.2.6.8 and 6.1.1.4'
    'H' 'H' 0.0000 0.0000
                         'International Tables Vol C Tables 4.2.6.8 and 6.1.1.4'
    'N' 'N' 0.0061 0.0033
                         'International Tables Vol C Tables 4.2.6.8 and 6.1.1.4'
    'O' 'O' 0.0106 0.0060
                         'International Tables Vol C Tables 4.2.6.8 and 6.1.1.4'
_computing_data_collection     'APEX2 (Bruker, 2004)'
_computing_cell_refinement     'SAINT-Plus (Bruker, 2004)'
_computing_data_reduction     'SAINT-Plus (Bruker, 2004)'
_computing_structure_solution     'SIR92 (Altomare <i>et al.</i>, 1993)'
_computing_structure_refinement     'SHELXL97 (Sheldrick, 2008)'
_computing_molecular_graphics
      'ORTEP-3 (Farrugia, 1997) and <i>Mercury</i> (Macrae <i>et al.</i>, 2006)'
_computing_publication_material     'SHELXL97 (Sheldrick, 2008)'
loop_
    _atom_site_type_symbol
    _atom_site_label
    _atom_site_fract_x
    _atom_site_fract_y
    _atom_site_fract_z
    _atom_site_U_iso_or_equiv
    _atom_site_adp_type
    _atom_site_calc_flag
    _atom_site_refinement_flags
    _atom_site_occupancy
    _atom_site_disorder_assembly
    _atom_site_disorder_group
    C C1 0.48003(18) 0.27015(18) -0.13460(12) 0.0293(3) Uani d . 1 . .
    C C2 0.31234(18) 0.11938(18) -0.14972(11) 0.0287(3) Uani d . 1 . .
    C C3 0.24207(17) 0.02930(17) -0.06486(12) 0.0270(3) Uani d . 1 . .
    C C4 0.33875(18) 0.09746(17) 0.05024(11) 0.0274(3) Uani d . 1 . .
    C C5 0.49948(18) 0.24441(18) 0.07302(12) 0.0288(3) Uani d . 1 . .
    C C6 0.57105(17) 0.32628(17) -0.01487(12) 0.0278(3) Uani d . 1 . .
    C C7 0.7665(3) 0.2429(2) -0.41273(15) 0.0457(4) Uani d . 1 . .
    H H7A 0.7022 0.1253 -0.3954 0.055 Uiso calc R 1 . .
    H H7B 0.8644 0.2344 -0.4533 0.055 Uiso calc R 1 . .
    C C8 0.6313(3) 0.3086(3) -0.48707(15) 0.0497(4) Uani d . 1 . .
    H H8A 0.5789 0.2278 -0.5589 0.060 Uiso calc R 1 . .
    H H8B 0.5298 0.3097 -0.4479 0.060 Uiso calc R 1 . .
    C C9 0.7903(3) 0.6028(3) -0.40700(17) 0.0536(5) Uani d . 1 . .
    H H9A 0.6880 0.6021 -0.3681 0.064 Uiso calc R 1 . .
    H H9B 0.8454 0.7225 -0.4244 0.064 Uiso calc R 1 . .
    C C10 0.9345(2) 0.5533(2) -0.32858(15) 0.0453(4) Uani d . 1 . .
    H H10A 1.0405 0.5600 -0.3652 0.054 Uiso calc R 1 . .
    H H10B 0.9784 0.6355 -0.2571 0.054 Uiso calc R 1 . .
    N N1 0.74511(16) 0.47391(16) 0.01785(11) 0.0332(3) Uani d . 1 . .
    N N2 0.21517(18) 0.0548(2) -0.26913(11) 0.0398(3) Uani d . 1 . .
    N N3 0.27441(17) 0.01490(17) 0.14458(11) 0.0352(3) Uani d . 1 . .
    N N4 0.84911(19) 0.36922(19) -0.30416(11) 0.0373(3) Uani d . 1 . .
    O O1 0.81876(17) 0.54823(17) -0.05681(12) 0.0544(4) Uani d . 1 . .
    O O2 0.81128(17) 0.52044(18) 0.12078(11) 0.0533(3) Uani d . 1 . .
    O O3 0.1114(3) 0.1265(3) -0.31268(14) 0.0847(6) Uani d . 1 . .
    O O4 0.2437(3) -0.0695(3) -0.31820(14) 0.0838(6) Uani d . 1 . .
    O O5 0.14855(16) -0.13353(15) 0.12339(10) 0.0440(3) Uani d . 1 . .
    O O6 0.3436(2) 0.0883(2) 0.24304(10) 0.0587(4) Uani d . 1 . .
    O O7 0.53339(16) 0.33703(18) -0.21939(10) 0.0463(3) Uani d . 1 . .
    O O8 0.08817(14) -0.11441(14) -0.09399(10) 0.0371(3) Uani d . 1 . .
    O O9 0.7206(2) 0.4823(2) -0.51108(10) 0.0534(3) Uani d . 1 . .
    H H4A 0.762(3) 0.371(3) -0.2657(19) 0.053(6) Uiso d . 1 . .
    H H4B 0.931(3) 0.333(3) -0.2646(18) 0.047(5) Uiso d . 1 . .
    H H5 0.562(3) 0.285(3) 0.1470(19) 0.048(5) Uiso d . 1 . .
    H H8 0.079(4) -0.160(3) -0.026(2) 0.069(7) Uiso d . 1 . .
loop_
    _atom_site_aniso_label
    _atom_site_aniso_U_11
    _atom_site_aniso_U_22
    _atom_site_aniso_U_33
    _atom_site_aniso_U_12
    _atom_site_aniso_U_13
    _atom_site_aniso_U_23
    C1 0.0251(6) 0.0320(6) 0.0319(7) 0.0093(5) 0.0077(5) 0.0079(5)
    C2 0.0269(6) 0.0312(6) 0.0266(6) 0.0088(5) 0.0033(5) 0.0025(5)
    C3 0.0242(6) 0.0244(6) 0.0323(7) 0.0082(5) 0.0050(5) 0.0033(5)
    C4 0.0273(6) 0.0269(6) 0.0288(6) 0.0088(5) 0.0066(5) 0.0067(5)
    C5 0.0273(6) 0.0283(6) 0.0297(7) 0.0090(5) 0.0030(5) 0.0033(5)
    C6 0.0221(5) 0.0250(6) 0.0352(7) 0.0065(5) 0.0045(5) 0.0049(5)
    C7 0.0533(9) 0.0447(9) 0.0365(8) 0.0164(7) 0.0019(7) 0.0028(7)
    C8 0.0473(9) 0.0627(11) 0.0332(8) 0.0175(8) -0.0039(7) 0.0003(7)
    C9 0.0680(12) 0.0471(10) 0.0506(10) 0.0233(9) 0.0134(9) 0.0136(8)
    C10 0.0451(9) 0.0448(9) 0.0385(8) 0.0042(7) 0.0080(7) 0.0061(7)
    N1 0.0245(5) 0.0284(6) 0.0452(7) 0.0076(4) 0.0049(5) 0.0047(5)
    N2 0.0351(6) 0.0491(8) 0.0297(6) 0.0079(5) 0.0050(5) 0.0014(5)
    N3 0.0343(6) 0.0384(6) 0.0337(6) 0.0106(5) 0.0084(5) 0.0124(5)
    N4 0.0343(6) 0.0486(8) 0.0272(6) 0.0108(6) 0.0046(5) 0.0101(5)
    O1 0.0419(6) 0.0498(7) 0.0578(8) -0.0079(5) 0.0139(6) 0.0147(6)
    O2 0.0385(6) 0.0535(7) 0.0484(7) -0.0044(5) -0.0036(5) -0.0010(6)
    O3 0.0871(12) 0.1311(16) 0.0459(8) 0.0682(12) -0.0171(8) -0.0025(9)
    O4 0.1088(14) 0.0908(13) 0.0509(9) 0.0491(11) -0.0020(9) -0.0255(8)
    O5 0.0432(6) 0.0382(6) 0.0473(7) 0.0038(5) 0.0130(5) 0.0167(5)
    O6 0.0635(8) 0.0691(9) 0.0290(6) 0.0013(7) 0.0071(5) 0.0107(6)
    O7 0.0364(6) 0.0621(8) 0.0379(6) 0.0070(5) 0.0117(5) 0.0204(5)
    O8 0.0320(5) 0.0316(5) 0.0389(6) -0.0003(4) 0.0047(4) 0.0040(4)
    O9 0.0640(8) 0.0711(9) 0.0337(6) 0.0321(7) 0.0077(5) 0.0185(6)
_geom_special_details
;
All e.s.d.'s (except the e.s.d. in the dihedral angle between two l.s. planes)
are estimated using the full covariance matrix. The cell e.s.d.'s are taken
into account individually in the estimation of e.s.d.'s in distances, angles
and torsion angles; correlations between e.s.d.'s in cell parameters are only
used when they are defined by crystal symmetry. An approximate (isotropic)
treatment of cell e.s.d.'s is used for estimating e.s.d.'s involving l.s.
planes.
;
loop_
    _geom_bond_atom_site_label_1
    _geom_bond_atom_site_label_2
    _geom_bond_site_symmetry_2
    _geom_bond_distance
    _geom_bond_publ_flag
    C1 O7 . 1.2426(17) ?
    C1 C2 . 1.4356(19) ?
    C1 C6 . 1.446(2) ?
    C2 C3 . 1.3665(19) ?
    C2 N2 . 1.4603(19) ?
    C3 O8 . 1.3378(17) ?
    C3 C4 . 1.4194(19) ?
    C4 C5 . 1.3817(19) ?
    C4 N3 . 1.4214(17) ?
    C5 C6 . 1.3719(19) ?
    C5 H5 . 0.91(2) ?
    C6 N1 . 1.4498(18) ?
    C7 N4 . 1.484(2) ?
    C7 C8 . 1.502(3) ?
    C7 H7A . 0.9700 ?
    C7 H7B . 0.9700 ?
    C8 O9 . 1.416(3) ?
    C8 H8A . 0.9700 ?
    C8 H8B . 0.9700 ?
    C9 O9 . 1.416(2) ?
    C9 C10 . 1.503(3) ?
    C9 H9A . 0.9700 ?
    C9 H9B . 0.9700 ?
    C10 N4 . 1.482(2) ?
    C10 H10A . 0.9700 ?
    C10 H10B . 0.9700 ?
    N1 O1 . 1.2203(17) ?
    N1 O2 . 1.2233(18) ?
    N2 O3 . 1.197(2) ?
    N2 O4 . 1.203(2) ?
    N3 O6 . 1.2184(18) ?
    N3 O5 . 1.2482(18) ?
    N4 H4A . 0.87(2) ?
    N4 H4B . 0.86(2) ?
    O8 H8 . 0.91(3) ?
loop_
    _geom_angle_atom_site_label_1
    _geom_angle_atom_site_label_2
    _geom_angle_atom_site_label_3
    _geom_angle_site_symmetry_1
    _geom_angle_site_symmetry_3
    _geom_angle
    _geom_angle_publ_flag
    O7 C1 C2 . . 120.48(13) ?
    O7 C1 C6 . . 126.99(13) ?
    C2 C1 C6 . . 112.53(11) ?
    C3 C2 C1 . . 126.43(12) ?
    C3 C2 N2 . . 118.38(12) ?
    C1 C2 N2 . . 115.13(12) ?
    O8 C3 C2 . . 119.07(12) ?
    O8 C3 C4 . . 124.16(12) ?
    C2 C3 C4 . . 116.77(12) ?
    C5 C4 C3 . . 120.65(12) ?
    C5 C4 N3 . . 118.42(12) ?
    C3 C4 N3 . . 120.92(12) ?
    C6 C5 C4 . . 120.95(13) ?
    C6 C5 H5 . . 119.1(13) ?
    C4 C5 H5 . . 119.9(13) ?
    C5 C6 C1 . . 122.56(12) ?
    C5 C6 N1 . . 116.61(13) ?
    C1 C6 N1 . . 120.83(12) ?
    N4 C7 C8 . . 109.05(15) ?
    N4 C7 H7A . . 109.9 ?
    C8 C7 H7A . . 109.9 ?
    N4 C7 H7B . . 109.9 ?
    C8 C7 H7B . . 109.9 ?
    H7A C7 H7B . . 108.3 ?
    O9 C8 C7 . . 111.04(15) ?
    O9 C8 H8A . . 109.4 ?
    C7 C8 H8A . . 109.4 ?
    O9 C8 H8B . . 109.4 ?
    C7 C8 H8B . . 109.4 ?
    H8A C8 H8B . . 108.0 ?
    O9 C9 C10 . . 111.16(15) ?
    O9 C9 H9A . . 109.4 ?
    C10 C9 H9A . . 109.4 ?
    O9 C9 H9B . . 109.4 ?
    C10 C9 H9B . . 109.4 ?
    H9A C9 H9B . . 108.0 ?
    N4 C10 C9 . . 108.79(14) ?
    N4 C10 H10A . . 109.9 ?
    C9 C10 H10A . . 109.9 ?
    N4 C10 H10B . . 109.9 ?
    C9 C10 H10B . . 109.9 ?
    H10A C10 H10B . . 108.3 ?
    O1 N1 O2 . . 122.51(13) ?
    O1 N1 C6 . . 119.61(13) ?
    O2 N1 C6 . . 117.88(12) ?
    O3 N2 O4 . . 123.56(16) ?
    O3 N2 C2 . . 118.88(15) ?
    O4 N2 C2 . . 117.55(15) ?
    O6 N3 O5 . . 121.80(13) ?
    O6 N3 C4 . . 119.89(13) ?
    O5 N3 C4 . . 118.30(13) ?
    C10 N4 C7 . . 110.99(13) ?
    C10 N4 H4A . . 107.0(14) ?
    C7 N4 H4A . . 109.7(14) ?
    C10 N4 H4B . . 110.8(14) ?
    C7 N4 H4B . . 107.9(14) ?
    H4A N4 H4B . . 110.4(19) ?
    C3 O8 H8 . . 103.0(16) ?
    C8 O9 C9 . . 109.86(13) ?
loop_
    _geom_torsion_atom_site_label_1
    _geom_torsion_atom_site_label_2
    _geom_torsion_atom_site_label_3
    _geom_torsion_atom_site_label_4
    _geom_torsion_site_symmetry_1
    _geom_torsion_site_symmetry_2
    _geom_torsion_site_symmetry_3
    _geom_torsion_site_symmetry_4
    _geom_torsion
    _geom_torsion_publ_flag
    O7 C1 C2 C3 . . . . 177.37(14) ?
    C6 C1 C2 C3 . . . . -2.0(2) ?
    O7 C1 C2 N2 . . . . 0.1(2) ?
    C6 C1 C2 N2 . . . . -179.23(12) ?
    C1 C2 C3 O8 . . . . -176.85(13) ?
    N2 C2 C3 O8 . . . . 0.29(19) ?
    C1 C2 C3 C4 . . . . 3.7(2) ?
    N2 C2 C3 C4 . . . . -179.14(12) ?
    O8 C3 C4 C5 . . . . 178.49(12) ?
    C2 C3 C4 C5 . . . . -2.12(19) ?
    O8 C3 C4 N3 . . . . -0.6(2) ?
    C2 C3 C4 N3 . . . . 178.84(12) ?
    C3 C4 C5 C6 . . . . -1.0(2) ?
    N3 C4 C5 C6 . . . . 178.09(12) ?
    C4 C5 C6 C1 . . . . 2.8(2) ?
    C4 C5 C6 N1 . . . . -177.07(12) ?
    O7 C1 C6 C5 . . . . 179.29(14) ?
    C2 C1 C6 C5 . . . . -1.38(19) ?
    O7 C1 C6 N1 . . . . -0.8(2) ?
    C2 C1 C6 N1 . . . . 178.50(11) ?
    N4 C7 C8 O9 . . . . 57.88(19) ?
    O9 C9 C10 N4 . . . . -58.2(2) ?
    C5 C6 N1 O1 . . . . 177.61(13) ?
    C1 C6 N1 O1 . . . . -2.3(2) ?
    C5 C6 N1 O2 . . . . -3.30(19) ?
    C1 C6 N1 O2 . . . . 176.81(13) ?
    C3 C2 N2 O3 . . . . 99.3(2) ?
    C1 C2 N2 O3 . . . . -83.3(2) ?
    C3 C2 N2 O4 . . . . -80.3(2) ?
    C1 C2 N2 O4 . . . . 97.2(2) ?
    C5 C4 N3 O6 . . . . 10.8(2) ?
    C3 C4 N3 O6 . . . . -170.13(14) ?
    C5 C4 N3 O5 . . . . -168.37(13) ?
    C3 C4 N3 O5 . . . . 10.7(2) ?
    C9 C10 N4 C7 . . . . 54.78(19) ?
    C8 C7 N4 C10 . . . . -54.73(19) ?
    C7 C8 O9 C9 . . . . -61.7(2) ?
    C10 C9 O9 C8 . . . . 62.0(2) ?
loop_
    _geom_hbond_atom_site_label_D
    _geom_hbond_atom_site_label_H
    _geom_hbond_atom_site_label_A
    _geom_hbond_site_symmetry_A
    _geom_hbond_distance_DH
    _geom_hbond_distance_HA
    _geom_hbond_distance_DA
    _geom_hbond_angle_DHA
    O8 H8 O5 . 0.91(3) 1.75(3) 2.571(2) 149(2)
    N4 H4A O7 . 0.87(2) 1.87(2) 2.715(2) 164(2)
    N4 H4B O2 2_765 0.86(2) 2.31(2) 2.962(2) 132.4(17)
    N4 H4B O5 2_655 0.86(2) 2.42(2) 2.967(2) 121.5(17)
    N4 H4B O3 1_655 0.86(2) 2.54(2) 3.206(3) 134.3(17)
