# Supplementary material for: Morpholinium styphnate
Source: Acta Crystallogr Sect E Struct Rep Online. 2010 Oct 2;66(Pt 11):o2698. doi: 10.1107/S1600536810038304 (PMC3009074; doi:10.1107/S1600536810038304)
Supplement: Supplementary file 2 [file e-66-o2698-Isup2.hkl]

#
# h,k,l, Fc-squared, Fo-squared, sigma(Fo-squared) and status flag
#
data_I
_shelx_title ' TRICMALARSAMORP in P-1'
_shelx_refln_list_code          4
_shelx_F_calc_maximum      128.33
_exptl_crystal_F_000       344.00
_reflns_d_resolution_high  0.7151
 
loop_
 _symmetry_equiv_pos_as_xyz
 'x, y, z'
 '-x, -y, -z'
 
_cell_length_a     7.6800
_cell_length_b     7.9730
_cell_length_c    11.8520
_cell_angle_alpha  94.785
_cell_angle_beta   99.016
_cell_angle_gamma 108.188
 
_shelx_F_squared_multiplier     1.000
 
loop_
 _refln_index_h
 _refln_index_k
 _refln_index_l
 _refln_F_squared_calc
 _refln_F_squared_meas
 _refln_F_squared_sigma
 _refln_observed_status
   1   0   0       16.17       21.81      0.79 o
   2   0   0     4301.96     4864.14     40.73 o
   3   0   0     1323.67     1341.74     11.17 o
   4   0   0      200.96      206.61      2.06 o
   5   0   0       83.01       99.69      1.29 o
   6   0   0        2.65        1.34      0.25 o
   7   0   0       31.84       34.99      0.94 o
   8   0   0        0.37       -0.03      0.40 o
   9   0   0        0.31        0.57      0.58 o
  10   0   0        2.78        2.73      0.72 o
 -10   1   0        0.59        0.85      0.59 o
  -9   1   0       12.74       12.08      0.86 o
  -8   1   0        0.00        0.01      0.43 o
  -7   1   0        2.83        2.37      0.40 o
  -6   1   0        0.66        0.54      0.22 o
  -5   1   0      417.10      434.36      4.47 o
  -4   1   0       15.59       20.84      0.46 o
  -3   1   0      105.73      129.19      1.29 o
  -2   1   0      459.69      461.21      3.59 o
  -1   1   0      190.38      159.81      1.57 o
   0   1   0       12.49       12.42      0.36 o
   1   1   0      129.14      117.31      1.45 o
   2   1   0       51.28       57.47      0.79 o
   3   1   0     1400.48     1579.60     17.44 o
   4   1   0      343.96      370.40      4.11 o
   5   1   0       47.79       51.14      0.79 o
   6   1   0       43.61       44.42      0.86 o
   7   1   0       48.44       43.29      1.01 o
   8   1   0       33.21       29.64      1.12 o
   9   1   0       27.35       30.24      1.30 o
 -10   2   0        1.62        1.46      0.64 o
  -9   2   0        6.06        5.89      0.71 o
  -8   2   0       17.81       21.48      0.99 o
  -7   2   0       17.89       20.52      0.89 o
  -6   2   0      277.03      291.39      3.06 o
  -5   2   0        4.57        4.73      0.50 o
  -4   2   0      360.10      343.79      3.01 o
  -3   2   0      482.27      516.24      4.58 o
  -2   2   0    16467.55    23911.28    181.32 o
  -1   2   0     3811.54     4486.07     37.43 o
   0   2   0     2262.68     2560.21     21.34 o
   1   2   0      376.44      386.04      3.79 o
   2   2   0      401.36      373.97      4.31 o
   3   2   0       52.30       71.55      1.03 o
   4   2   0       17.71       15.82      0.47 o
   5   2   0       49.93       46.28      0.71 o
   6   2   0        1.79        0.45      0.24 o
   7   2   0        4.90        6.42      0.56 o
   8   2   0        2.15        3.54      0.50 o
   9   2   0        6.23        6.08      0.80 o
 -10   3   0        3.53        3.53      0.73 o
  -9   3   0        2.91        4.08      0.67 o
  -8   3   0        5.67        6.59      0.68 o
  -7   3   0       14.00       14.11      0.86 o
  -6   3   0       81.98       79.97      1.24 o
  -5   3   0        4.65        2.42      0.28 o
  -4   3   0      170.19      182.10      1.92 o
  -3   3   0       89.82       99.45      1.24 o
  -2   3   0       25.00       24.08      0.51 o
  -1   3   0       19.26       14.19      0.38 o
   0   3   0       62.03       61.16      0.73 o
   1   3   0     3144.64     3660.52     32.20 o
   2   3   0      618.47      698.49      7.96 o
   3   3   0       63.78       69.85      1.07 o
   4   3   0       51.51       44.14      0.82 o
   5   3   0       32.69       21.88      0.65 o
   6   3   0      143.48      118.77      1.78 o
   7   3   0        3.35        3.58      0.42 o
   8   3   0       20.96       20.54      1.10 o
 -10   4   0        2.95        2.35      0.70 o
  -9   4   0        5.95        7.06      0.98 o
  -8   4   0       34.08       31.56      1.41 o
  -7   4   0       45.33       42.98      1.22 o
  -6   4   0       72.37       71.33      2.20 o
  -5   4   0        9.94        7.72      0.46 o
  -4   4   0     2425.68     2658.39     27.46 o
  -3   4   0      460.23      466.45      5.27 o
  -2   4   0      520.57      523.89      5.37 o
  -1   4   0      229.95      230.11      2.39 o
   0   4   0       17.05       17.16      0.47 o
   1   4   0      156.66      184.23      2.59 o
   2   4   0        5.89        3.85      0.27 o
   3   4   0       60.78       77.81      1.08 o
   4   4   0      146.90      118.05      1.63 o
   5   4   0       14.32       14.97      0.50 o
   6   4   0        5.70        4.08      0.44 o
   7   4   0        0.19       -0.43      0.43 o
   8   4   0       26.08       27.56      1.93 o
 -10   5   0        3.03        2.38      0.68 o
  -9   5   0        2.43        1.81      0.66 o
  -8   5   0        0.20        0.38      0.51 o
  -7   5   0       71.51       73.51      1.66 o
  -6   5   0        1.16        0.43      0.48 o
  -5   5   0       36.95       38.89      1.13 o
  -4   5   0       35.87       32.24      0.91 o
  -3   5   0       71.66       73.91      1.33 o
  -2   5   0      140.91      131.92      1.75 o
  -1   5   0      439.18      472.16      5.65 o
   0   5   0      802.92      875.72      8.64 o
   1   5   0       67.41       73.39      1.12 o
   2   5   0       95.24       77.13      1.45 o
   3   5   0      114.67       92.52      1.47 o
   4   5   0      194.19      147.59      2.32 o
   5   5   0        8.36        6.44      0.44 o
   6   5   0        5.92        4.68      0.74 o
   7   5   0        2.79        0.69      0.71 o
 -10   6   0        8.87        8.13      1.05 o
  -9   6   0        0.02       -0.08      0.60 o
  -8   6   0        0.07        0.43      0.54 o
  -7   6   0        6.51        6.66      0.83 o
  -6   6   0       19.67       19.53      1.37 o
  -5   6   0      111.17      108.61      1.93 o
  -4   6   0        0.03        0.25      0.35 o
  -3   6   0       38.94       35.41      1.06 o
  -2   6   0        4.57        5.28      0.47 o
  -1   6   0       13.51       17.63      0.61 o
   0   6   0        3.52        3.64      0.35 o
   1   6   0       15.00       20.04      0.81 o
   2   6   0        6.62        2.81      0.43 o
   3   6   0        1.71        1.16      0.39 o
   4   6   0        0.10        0.12      0.34 o
   5   6   0        3.69        4.50      0.60 o
   6   6   0       11.99       13.12      1.28 o
  -9   7   0        1.79        0.66      0.70 o
  -8   7   0        1.43        0.66      1.06 o
  -7   7   0       10.64       10.15      0.97 o
  -6   7   0       23.60       24.62      1.26 o
  -5   7   0       10.98        9.11      0.86 o
  -4   7   0       41.27       40.15      1.25 o
  -3   7   0        8.35        9.00      0.68 o
  -2   7   0      395.29      383.56      5.12 o
  -1   7   0       16.35       19.59      1.03 o
   0   7   0        0.00       -0.37      0.44 o
   1   7   0        1.13        0.34      0.47 o
   2   7   0      114.30       97.95      2.63 o
   3   7   0        2.75        2.41      0.54 o
   4   7   0        0.52        0.22      0.45 o
   5   7   0        5.57        7.49      0.98 o
  -9   8   0        0.48        0.24      0.75 o
  -8   8   0        7.89        6.70      1.59 o
  -7   8   0       15.64       15.28      1.18 o
  -6   8   0        0.09        0.46      0.60 o
  -5   8   0       11.87        9.27      0.90 o
  -4   8   0        2.57        1.73      0.56 o
  -3   8   0       67.06       60.52      2.30 o
  -2   8   0        7.11        4.22      0.76 o
  -1   8   0       33.14       34.85      1.49 o
   0   8   0       55.99       53.93      1.81 o
   1   8   0        5.35        7.09      1.06 o
   2   8   0        4.34        4.65      0.98 o
   3   8   0        0.05        0.16      0.60 o
   4   8   0        5.91        7.34      0.77 o
  -8   9   0        9.07       10.52      1.33 o
  -7   9   0        0.98       -0.75      0.75 o
  -6   9   0        0.16       -0.78      0.78 o
  -5   9   0        0.85        0.81      1.22 o
  -4   9   0       18.50       16.01      1.11 o
  -3   9   0       13.12       11.83      1.46 o
  -2   9   0        0.09        0.60      0.67 o
  -1   9   0        3.23        3.10      0.83 o
   0   9   0       30.98       28.68      2.39 o
   1   9   0        0.68        0.94      0.67 o
   2   9   0        4.58        3.96      0.78 o
   3   9   0        4.74        6.60      0.87 o
  -7  10   0        4.53        4.67      1.32 o
  -6  10   0        0.37        0.81      0.94 o
  -5  10   0        1.12       -0.74      1.05 o
  -4  10   0        0.35        1.16      1.08 o
  -3  10   0        2.09        0.82      0.83 o
  -2  10   0        6.24        5.59      1.85 o
  -1  10   0        2.56        2.20      0.83 o
   0  10   0        1.26        2.48      0.82 o
   1  10   0        1.55        1.83      0.76 o
  -4  11   0        1.61        2.91      1.37 o
  -3  11   0        0.34        1.39      1.18 o
   2 -11   1       11.52       10.88      1.27 o
   3 -11   1        2.40        2.00      1.20 o
   4 -11   1        0.05       -1.08      1.08 o
  -1 -10   1        0.37        0.17      0.90 o
   0 -10   1        0.08        0.14      0.85 o
   1 -10   1        6.78        8.19      1.05 o
   2 -10   1        1.68        0.86      0.77 o
   3 -10   1        2.77        4.39      0.98 o
   4 -10   1        0.55       -0.91      0.91 o
   5 -10   1        0.02       -0.05      1.06 o
   6 -10   1        0.26        0.77      0.94 o
   7 -10   1        4.99        6.81      1.44 o
  -3  -9   1        3.96        3.63      1.04 o
  -2  -9   1        0.04        1.22      0.66 o
  -1  -9   1        0.50        0.36      0.60 o
   0  -9   1        4.03        1.61      0.70 o
   1  -9   1        2.18        3.13      0.79 o
   2  -9   1        3.42        3.34      0.81 o
   3  -9   1        0.00       -0.62      0.62 o
   4  -9   1        0.04        0.34      0.65 o
   5  -9   1        0.53       -0.76      0.76 o
   6  -9   1        4.91        3.64      1.01 o
   7  -9   1        0.49        0.84      1.02 o
   8  -9   1        0.81        0.97      0.90 o
  -4  -8   1        2.99        2.57      1.22 o
  -3  -8   1        7.67        7.91      0.75 o
  -2  -8   1        8.76       10.45      1.04 o
  -1  -8   1        2.33        2.26      0.62 o
   0  -8   1        6.93        5.71      0.76 o
   1  -8   1        9.14        9.65      0.91 o
   2  -8   1        3.71        2.94      0.73 o
   3  -8   1       27.07       23.44      1.16 o
   4  -8   1       19.28       21.82      1.01 o
   5  -8   1       13.44       15.39      1.06 o
   6  -8   1        0.41        0.83      0.63 o
   7  -8   1       14.17        9.92      1.16 o
   8  -8   1        0.71        0.06      0.81 o
   9  -8   1        3.46        4.20      1.23 o
  -5  -7   1        0.03        0.04      0.49 o
  -4  -7   1        0.00        0.55      0.42 o
  -3  -7   1        5.03        5.39      0.61 o
  -2  -7   1       44.57       35.64      1.10 o
  -1  -7   1       11.40       13.70      0.87 o
   0  -7   1        5.91        4.19      0.63 o
   1  -7   1       21.16       15.64      0.83 o
   2  -7   1        0.47       -0.44      0.44 o
   3  -7   1        5.93        5.86      0.60 o
   4  -7   1        3.18        3.45      0.56 o
   5  -7   1       83.15       78.41      2.05 o
   6  -7   1        1.19        1.16      0.63 o
   7  -7   1       34.79       32.15      3.15 o
   8  -7   1        0.95        2.52      0.64 o
   9  -7   1        3.71        3.94      1.35 o
  -6  -6   1       12.39       13.69      0.88 o
  -5  -6   1        0.87        1.31      0.39 o
  -4  -6   1        0.15        0.69      0.32 o
  -3  -6   1        2.96        5.86      0.51 o
  -2  -6   1      129.69      120.26      2.10 o
  -1  -6   1        8.15        6.68      0.77 o
   0  -6   1        6.54        5.49      0.38 o
   1  -6   1        1.06        1.47      0.31 o
   2  -6   1        1.46        1.69      0.35 o
   3  -6   1        7.85        9.15      0.54 o
   4  -6   1       70.64       76.33      1.49 o
   5  -6   1       34.47       33.48      1.25 o
   6  -6   1       14.61       13.73      1.10 o
   7  -6   1        2.95        3.40      0.56 o
   8  -6   1        0.01       -0.49      0.49 o
   9  -6   1        8.09        7.92      1.61 o
  10  -6   1        3.54        1.52      1.08 o
  -7  -5   1        2.97        2.27      0.52 o
  -6  -5   1        1.37        2.08      0.42 o
  -5  -5   1        3.00        1.15      0.31 o
  -4  -5   1       49.48       34.73      0.74 o
  -3  -5   1        0.13       -0.20      0.20 o
  -2  -5   1       12.47       11.47      0.47 o
  -1  -5   1       74.07       65.11      1.05 o
   0  -5   1        1.87        1.67      0.26 o
   1  -5   1        6.06        7.30      0.37 o
   2  -5   1        5.59        7.33      0.40 o
   3  -5   1       70.86       59.76      1.17 o
   4  -5   1       95.10       95.27      1.62 o
   5  -5   1      101.92       87.23      1.59 o
   6  -5   1        0.71        0.29      0.44 o
   7  -5   1       60.89       65.91      1.56 o
   8  -5   1        7.82        7.65      0.79 o
   9  -5   1       12.40       14.35      1.03 o
  10  -5   1        0.33        0.66      0.76 o
  -8  -4   1       28.04       33.47      1.88 o
  -7  -4   1        0.02        0.08      0.34 o
  -6  -4   1        2.27        1.49      1.14 o
  -5  -4   1       31.61       35.35      2.63 o
  -4  -4   1       65.78       55.61      1.08 o
  -3  -4   1        0.63       -0.03      0.23 o
  -2  -4   1       40.94       44.20      0.71 o
  -1  -4   1      247.24      268.78      2.59 o
   0  -4   1       43.25       56.34      0.85 o
   1  -4   1       69.00       70.09      0.90 o
   2  -4   1      436.45      410.52      4.27 o
   3  -4   1      121.54      131.32      1.87 o
   5  -4   1        2.26        1.46      0.33 o
   6  -4   1       41.01       40.50      1.02 o
   7  -4   1        7.13        8.16      0.63 o
   8  -4   1       13.81       15.35      0.97 o
   9  -4   1       29.84       32.54      1.36 o
  10  -4   1        2.72        2.76      0.71 o
  -8  -3   1        1.52        1.38      0.49 o
  -7  -3   1        6.97        8.55      0.48 o
  -6  -3   1      186.92      163.96      3.70 o
  -5  -3   1        3.86        1.62      0.98 o
  -4  -3   1      103.59      109.67      4.28 o
  -3  -3   1      901.07      904.10     29.82 o
  -2  -3   1      351.14      396.71      5.09 o
  -1  -3   1      116.78      121.90      1.33 o
   0  -3   1        0.35        0.29      0.14 o
   1  -3   1     1109.26     1132.61     10.24 o
   2  -3   1       57.75       53.31      0.74 o
   3  -3   1       42.03       36.90      0.73 o
   4  -3   1      379.11      386.50      4.13 o
   5  -3   1      227.43      216.52      2.71 o
   6  -3   1       26.47       25.68      0.75 o
   7  -3   1       14.27       14.06      1.12 o
   8  -3   1        1.16        1.80      0.52 o
   9  -3   1        0.03        0.33      0.60 o
  10  -3   1        4.48        5.24      0.80 o
  -9  -2   1        0.67        1.03      0.89 o
  -8  -2   1       21.32       23.56      0.87 o
  -7  -2   1        1.82        1.94      0.49 o
  -6  -2   1       16.04       15.72      0.45 o
  -5  -2   1       15.96       19.53      0.53 o
  -4  -2   1       37.58       39.97      2.23 o
  -2  -2   1       33.39       21.66      1.37 o
  -1  -2   1      403.96      448.03      5.09 o
   0  -2   1      903.07      845.17      7.15 o
   1  -2   1       83.62       91.11      0.97 o
   2  -2   1     2946.48     3211.27     24.37 o
   3  -2   1      909.33      887.99      7.60 o
   4  -2   1      143.85      139.86      1.50 o
   5  -2   1      544.07      556.91      5.31 o
   6  -2   1       11.98       12.31      0.48 o
   7  -2   1        4.00        4.50      1.00 o
   8  -2   1        0.00        0.25      0.46 o
   9  -2   1        0.16       -0.17      0.49 o
  10  -2   1        0.30        0.38      0.62 o
  -9  -1   1        0.54       -0.10      0.44 o
  -8  -1   1       38.46       35.82      1.71 o
  -7  -1   1       40.66       35.63      0.79 o
  -6  -1   1       95.50      100.01      1.52 o
  -5  -1   1      279.19      281.94      2.91 o
  -4  -1   1       10.83       17.33      0.56 o
  -3  -1   1     2868.15     3206.93     55.69 o
  -2  -1   1      192.34      178.74      5.01 o
   0  -1   1        1.24        3.80      0.12 o
   1  -1   1     1954.98     2156.70     17.18 o
   2  -1   1        1.77        5.47      0.24 o
   3  -1   1     1455.67     1546.45     12.96 o
   4  -1   1       23.37       15.50      0.42 o
   5  -1   1       32.51       35.68      0.67 o
   6  -1   1        0.74        1.07      0.31 o
   7  -1   1        8.06        7.93      0.63 o
   8  -1   1       20.76       21.20      0.98 o
   9  -1   1        3.68        2.86      0.60 o
  10  -1   1        0.20        0.01      0.59 o
 -10   0   1        3.30        2.94      0.73 o
  -9   0   1       13.91       14.39      1.15 o
  -8   0   1        9.41        8.48      0.76 o
  -7   0   1       15.24       15.91      0.56 o
  -6   0   1        0.20       -0.13      0.24 o
  -5   0   1      168.83      180.94      2.03 o
  -4   0   1       13.37       10.73      0.32 o
  -3   0   1      102.21      103.76      1.15 o
  -2   0   1       45.12       40.12      0.52 o
  -1   0   1       58.90       62.36      0.83 o
   0   0   1     2937.89       -0.04      0.04 o
   1   0   1      508.18      489.99      3.77 o
   2   0   1      323.40      350.57      2.88 o
   3   0   1     1103.16     1174.86     11.15 o
   4   0   1       24.95       32.92      0.55 o
   5   0   1        5.64        5.98      0.31 o
   6   0   1       50.88       53.66      1.36 o
   7   0   1       15.45       13.90      0.64 o
   8   0   1       24.46       23.43      1.00 o
   9   0   1       12.79       14.65      0.92 o
 -10   1   1       15.16       12.74      0.94 o
  -9   1   1       27.73       28.27      1.17 o
  -8   1   1       15.52       15.55      0.83 o
  -7   1   1       41.89       43.54      0.96 o
  -6   1   1       25.59       25.60      0.68 o
  -5   1   1     1138.28     1175.38     12.26 o
  -4   1   1       17.01       18.60      0.46 o
  -3   1   1      553.00      575.83      4.93 o
  -2   1   1     3245.17     3570.92     28.17 o
  -1   1   1      107.55      119.93      1.14 o
   0   1   1     3232.02     3842.55     32.69 o
   1   1   1       73.77       61.89      0.79 o
   2   1   1     1726.79     1765.58     14.67 o
   3   1   1      359.19      411.89      3.81 o
   4   1   1       59.66       59.41      1.10 o
   5   1   1        3.46        3.27      0.27 o
   6   1   1        0.49        0.02      0.27 o
   7   1   1        0.32        0.15      0.32 o
   8   1   1        0.83       -0.39      0.39 o
   9   1   1        4.66        4.84      0.65 o
 -10   2   1        0.02        0.07      0.56 o
  -9   2   1        3.10        3.24      0.62 o
  -8   2   1        1.45        2.03      0.52 o
  -7   2   1        9.00        7.79      0.55 o
  -6   2   1       87.31       96.41      1.31 o
  -5   2   1      480.20      474.14      4.56 o
  -4   2   1       93.93       89.93      1.06 o
  -3   2   1       49.14       41.61      0.66 o
  -2   2   1     9961.27    12934.71    102.85 o
  -1   2   1      999.08     1025.48     11.14 o
   0   2   1      173.92      167.86      1.50 o
   1   2   1     2409.03     2693.89     27.53 o
   2   2   1       11.47       13.64      0.35 o
   3   2   1        0.60        2.15      0.19 o
   4   2   1      167.30      153.00      1.73 o
   5   2   1       50.39       46.11      0.92 o
   6   2   1        0.30       -0.08      0.27 o
   7   2   1        2.89        2.55      0.40 o
   8   2   1        0.70        0.60      0.64 o
   9   2   1        0.02       -0.21      0.48 o
 -10   3   1        1.35        2.06      0.66 o
  -9   3   1        0.35        0.13      0.51 o
  -8   3   1       10.36        9.91      0.77 o
  -7   3   1      306.49      293.00      4.55 o
  -6   3   1      190.00      199.14      2.20 o
  -5   3   1      105.69       94.58      1.30 o
  -4   3   1       70.13       69.42      1.02 o
  -3   3   1      132.49      138.08      1.60 o
  -2   3   1        2.04        2.96      0.29 o
  -1   3   1       28.02       22.20      0.47 o
   0   3   1      593.43      595.10      5.49 o
   1   3   1      542.94      578.87      7.29 o
   2   3   1      239.34      258.92      2.67 o
   3   3   1        5.28        8.54      0.32 o
   4   3   1       66.18       68.77      1.12 o
   5   3   1       15.98       10.42      0.43 o
   6   3   1        0.03        0.24      0.28 o
   7   3   1        0.14        0.09      0.35 o
   8   3   1        2.22        2.17      0.52 o
 -10   4   1        0.00        0.29      0.59 o
  -9   4   1        5.89        6.10      0.76 o
  -8   4   1        4.78        4.13      0.67 o
  -7   4   1      253.14      263.39      3.77 o
  -6   4   1        2.15        1.79      0.40 o
  -5   4   1      111.35      115.29      1.56 o
  -4   4   1     2261.21     2386.18     24.73 o
  -3   4   1     1135.72     1187.83     12.56 o
  -2   4   1        2.60        3.24      0.28 o
  -1   4   1       33.00       34.79      0.64 o
   0   4   1       55.01       53.17      0.86 o
   1   4   1        6.21       11.86      0.46 o
   2   4   1       94.19       88.91      1.51 o
   3   4   1      132.13      118.19      1.73 o
   4   4   1        4.11        3.18      0.32 o
   5   4   1        0.31        0.26      0.31 o
   6   4   1        0.00       -0.06      0.33 o
   7   4   1        5.48        5.45      0.57 o
 -10   5   1        0.92        0.30      0.60 o
  -9   5   1        6.20        4.48      0.75 o
  -8   5   1       15.28       13.58      0.98 o
  -7   5   1       18.00       19.81      0.91 o
  -6   5   1      102.77      106.16      2.06 o
  -5   5   1      214.07      215.86      2.95 o
  -4   5   1        2.16        1.27      0.36 o
  -3   5   1        6.54        7.52      0.47 o
  -2   5   1      143.71      145.38      1.89 o
  -1   5   1      525.90      551.66      5.70 o
   0   5   1      681.79      697.89      7.01 o
   1   5   1      494.02      496.25      8.43 o
   2   5   1      206.20      213.02      3.03 o
   3   5   1       43.49       53.32      1.27 o
   4   5   1      146.74      135.81      2.27 o
   5   5   1        1.45        1.62      0.38 o
   6   5   1        4.67        6.40      0.80 o
   7   5   1        9.68       12.33      1.33 o
 -10   6   1       25.72       26.33      1.57 o
  -9   6   1       31.29       30.95      1.91 o
  -8   6   1        0.00       -0.69      0.69 o
  -7   6   1       33.31       32.62      1.39 o
  -6   6   1      398.09      398.81      5.52 o
  -5   6   1      586.15      571.92      6.70 o
  -4   6   1        7.31        6.40      0.60 o
  -3   6   1        2.88        1.84      0.55 o
  -2   6   1        2.01        2.72      0.36 o
  -1   6   1      116.44      119.50      1.86 o
   0   6   1       18.81       18.40      0.67 o
   1   6   1       38.21       34.17      1.08 o
   2   6   1      108.52      106.96      2.43 o
   3   6   1       24.05       22.30      1.35 o
   4   6   1        0.34        0.69      0.39 o
   5   6   1        1.77        1.95      0.50 o
   6   6   1        6.27        6.91      0.83 o
 -10   7   1        3.20        4.69      0.96 o
  -9   7   1        1.19        0.45      1.31 o
  -8   7   1        6.65        5.35      0.97 o
  -7   7   1       37.37       40.53      1.84 o
  -6   7   1       27.80       37.92      1.53 o
  -5   7   1        2.56        1.01      0.56 o
  -4   7   1        2.69        2.82      0.54 o
  -3   7   1      131.09      129.24      2.33 o
  -2   7   1       81.77       80.91      1.70 o
  -1   7   1       21.20       21.86      0.99 o
   0   7   1       26.36       27.40      1.26 o
   1   7   1       12.27       12.07      0.87 o
   2   7   1      106.83      102.95      3.56 o
   3   7   1        0.00        0.62      0.47 o
   4   7   1        5.13        6.52      1.06 o
   5   7   1        0.50        0.83      0.53 o
  -9   8   1        3.96        2.67      0.87 o
  -8   8   1       32.40       32.27      3.20 o
  -7   8   1      123.15      120.31      3.36 o
  -6   8   1        5.84        5.54      0.87 o
  -5   8   1        0.79        1.29      0.61 o
  -4   8   1       18.40       21.74      1.04 o
  -3   8   1       10.63       10.63      0.90 o
  -2   8   1       10.96        8.68      1.59 o
  -1   8   1        3.08        1.84      0.67 o
   0   8   1       41.07       43.89      1.65 o
   1   8   1        0.89        0.41      0.72 o
   2   8   1        1.42        0.87      0.57 o
   3   8   1        8.65        6.88      0.79 o
   4   8   1        2.69        3.41      0.71 o
  -8   9   1        6.05        5.89      1.81 o
  -7   9   1        2.82        2.30      0.91 o
  -6   9   1        0.63        0.70      0.86 o
  -5   9   1       39.83       40.72      2.39 o
  -4   9   1       42.13       40.84      1.90 o
  -3   9   1       17.12       20.17      1.38 o
  -2   9   1       16.00       18.96      1.29 o
  -1   9   1        9.50        7.81      1.20 o
   0   9   1       74.41       79.92      2.42 o
   1   9   1        5.79        4.68      0.79 o
   2   9   1        8.50       10.66      1.00 o
  -7  10   1        3.21        4.08      1.45 o
  -6  10   1        0.57        1.11      0.95 o
  -5  10   1        1.96        2.34      1.28 o
  -4  10   1        0.13        1.75      1.14 o
  -3  10   1        5.20        5.01      1.14 o
  -2  10   1       25.78       28.95      1.66 o
  -1  10   1        5.05        4.75      0.95 o
   0  10   1        0.03        1.86      0.76 o
  -4  11   1        3.20        4.43      1.46 o
  -3  11   1        0.44       -0.56      1.29 o
   2 -11   2        2.47        3.93      1.00 o
   3 -11   2       24.56       26.87      2.20 o
   4 -11   2       22.60       24.15      2.19 o
  -1 -10   2        0.60        1.34      0.71 o
   0 -10   2        0.74        1.66      0.78 o
   1 -10   2        0.34       -0.64      0.64 o
   2 -10   2       14.02       14.04      1.30 o
   3 -10   2        9.01        9.09      1.51 o
   4 -10   2        0.18       -0.05      1.24 o
   5 -10   2        0.06        0.35      1.29 o
   6 -10   2        0.33        1.02      1.21 o
   7 -10   2       12.60       13.39      1.77 o
  -3  -9   2       17.81       22.82      1.20 o
  -2  -9   2        0.18       -0.53      0.53 o
  -1  -9   2        0.62        1.38      0.66 o
   0  -9   2        4.24        3.49      0.79 o
   1  -9   2       12.18       11.29      1.04 o
   2  -9   2        2.83        3.58      1.11 o
   3  -9   2        3.61        3.22      0.87 o
   4  -9   2        5.64        4.82      1.46 o
   5  -9   2        0.05       -0.73      0.73 o
   6  -9   2        0.19        0.40      0.79 o
   7  -9   2        1.03        2.14      1.91 o
   8  -9   2        0.59        1.61      0.91 o
  -4  -8   2        4.80        5.30      0.64 o
  -3  -8   2       13.32       12.85      1.30 o
  -2  -8   2        0.00       -0.16      0.49 o
  -1  -8   2       22.93       20.17      1.13 o
   0  -8   2       10.36        6.38      0.79 o
   1  -8   2       58.55       53.83      1.83 o
   2  -8   2        0.53        2.38      0.74 o
   3  -8   2        4.01        4.74      0.72 o
   4  -8   2       13.81       15.64      0.91 o
   5  -8   2       27.37       27.44      1.32 o
   6  -8   2        3.01        2.09      0.98 o
   7  -8   2        8.82        9.36      1.13 o
   8  -8   2        1.80        3.32      0.95 o
   9  -8   2        4.61        4.71      1.35 o
  -5  -7   2        0.33        0.22      0.66 o
  -4  -7   2       14.25       16.09      0.84 o
  -3  -7   2       14.98       15.92      1.18 o
  -2  -7   2        5.75        7.50      0.57 o
  -1  -7   2       18.52       18.67      0.74 o
   0  -7   2        2.52        0.54      0.41 o
   1  -7   2       55.93       50.98      1.80 o
   2  -7   2       32.40       33.89      1.09 o
   3  -7   2        0.30        0.03      0.43 o
   4  -7   2        5.04        5.19      0.61 o
   5  -7   2       77.64       76.77      2.04 o
   6  -7   2       28.42       27.71      1.32 o
   7  -7   2       13.72       13.22      1.56 o
   8  -7   2       56.08       54.32      2.17 o
   9  -7   2        0.98        3.16      1.16 o
  -6  -6   2        0.28        1.23      0.66 o
  -5  -6   2        1.60        2.69      0.46 o
  -4  -6   2        5.71        2.90      0.42 o
  -3  -6   2        3.96        5.07      0.43 o
  -2  -6   2       10.04       12.52      0.61 o
  -1  -6   2       27.64       27.61      1.73 o
   0  -6   2       66.22       72.02      1.15 o
   1  -6   2       10.12        8.99      0.46 o
   2  -6   2       62.99       59.53      1.10 o
   3  -6   2        7.36        8.03      0.53 o
   4  -6   2       22.78       21.01      0.81 o
   5  -6   2        0.03       -0.37      0.37 o
   6  -6   2        0.03       -0.42      0.58 o
   7  -6   2        4.69        6.22      0.64 o
   8  -6   2        0.73        0.05      0.76 o
   9  -6   2        0.37        0.42      0.89 o
  10  -6   2        0.03        0.30      1.57 o
  -4  -5   2       63.07       65.94      2.31 o
  -3  -5   2       38.11       34.71      0.72 o
  -2  -5   2       11.10       16.07      0.58 o
  -1  -5   2        0.39        0.59      0.21 o
   0  -5   2       16.89       17.82      0.52 o
   1  -5   2      115.79      125.53      1.65 o
   2  -5   2        3.38        3.33      0.30 o
   3  -5   2       10.64        8.38      0.49 o
   4  -5   2        4.28        4.52      0.46 o
   5  -5   2       31.66       35.89      1.00 o
   6  -5   2       96.01      100.37      1.74 o
   7  -5   2       14.37       14.21      0.97 o
   8  -5   2        0.33        0.56      0.74 o
   9  -5   2        0.45        0.43      0.72 o
  10  -5   2       47.34       45.63      2.13 o
  -8  -4   2        8.56       10.07      0.66 o
  -7  -4   2        0.18       -0.96      0.96 o
  -6  -4   2        5.22        6.66      1.53 o
  -5  -4   2       40.28       40.70      2.78 o
  -4  -4   2       25.38       27.90      2.20 o
  -3  -4   2       10.89       15.82      0.48 o
  -2  -4   2      176.11      202.98      2.74 o
  -1  -4   2       35.03       32.85      0.58 o
   0  -4   2      840.21      865.90      8.54 o
   1  -4   2       40.63       41.04      0.70 o
   2  -4   2        2.00        1.26      0.26 o
   3  -4   2       21.33       20.30      0.59 o
   4  -4   2       30.08       32.16      0.88 o
   5  -4   2        2.59        2.02      0.32 o
   6  -4   2       16.55       15.05      0.66 o
   7  -4   2        0.06        0.59      0.42 o
   8  -4   2        0.48        1.70      0.62 o
   9  -4   2       33.12       29.41      1.32 o
  10  -4   2        2.38        1.92      0.79 o
  -8  -3   2        9.71        9.07      0.64 o
  -7  -3   2        2.81        1.00      1.03 o
  -6  -3   2        8.63        6.94      1.53 o
  -5  -3   2      125.01      111.46      4.62 o
  -4  -3   2        0.08       -0.51      0.71 o
  -3  -3   2       80.55       92.69      3.62 o
  -2  -3   2      134.95      138.49      1.78 o
  -1  -3   2        1.13       -0.12      0.13 o
   0  -3   2     1214.26     1213.79     10.83 o
   1  -3   2       19.28       17.30      0.42 o
   2  -3   2     1743.57     1832.08     16.45 o
   3  -3   2      139.93      137.89      1.62 o
   4  -3   2     2429.86     2523.45     22.39 o
   5  -3   2      175.18      173.14      2.04 o
   6  -3   2        0.04        0.38      0.35 o
   7  -3   2        0.59       -0.06      0.43 o
   8  -3   2        0.16       -0.26      0.47 o
   9  -3   2       73.01       74.73      2.01 o
  10  -3   2        2.86        3.30      0.92 o
  -9  -2   2        4.42        5.05      0.97 o
  -8  -2   2        1.72        1.45      0.32 o
  -7  -2   2        0.01       -0.22      0.22 o
  -6  -2   2      154.89      136.94      3.16 o
  -5  -2   2       88.89       93.08      3.94 o
  -4  -2   2       37.75       37.87      2.17 o
  -3  -2   2        0.09        0.43      0.50 o
  -2  -2   2      173.16      171.00      5.05 o
  -1  -2   2     1160.86     1219.97     11.52 o
   0  -2   2      146.98      156.98      1.41 o
   1  -2   2      323.19      343.07      3.08 o
   2  -2   2      110.57      115.44      1.18 o
   3  -2   2        6.07        5.41      0.23 o
   4  -2   2      150.44      145.13      1.57 o
   5  -2   2       51.30       49.39      0.92 o
   6  -2   2        0.82        1.26      0.31 o
   7  -2   2       45.35       46.25      1.58 o
   8  -2   2        5.59        5.25      0.78 o
   9  -2   2        0.18       -0.33      0.50 o
  10  -2   2        2.10        1.90      1.22 o
  -9  -1   2        0.00       -0.38      0.70 o
  -8  -1   2       23.34       20.12      0.66 o
  -7  -1   2       50.80       43.98      0.94 o
  -6  -1   2        7.61        6.32      0.32 o
  -5  -1   2       76.92       83.68      1.27 o
  -4  -1   2      118.71      118.62      1.84 o
  -3  -1   2        2.19        0.80      0.51 o
  -2  -1   2     2266.63     2460.23     58.55 o
  -1  -1   2     4972.82     5984.28     52.64 o
   0  -1   2     2316.95     2714.25     19.61 o
   1  -1   2     1143.95     1225.83     11.01 o
   2  -1   2     1502.25     1535.33     17.63 o
   3  -1   2        5.44        9.69      0.29 o
   4  -1   2      202.50      200.26      2.12 o
   5  -1   2       14.25       12.65      0.43 o
   6  -1   2       16.09       13.25      0.62 o
   7  -1   2        1.57        1.37      0.51 o
   8  -1   2        0.05        0.01      0.64 o
   9  -1   2        0.97        0.96      0.58 o
 -10   0   2        0.19       -0.06      0.52 o
  -9   0   2        1.04        0.93      0.58 o
  -8   0   2       56.34       57.05      1.27 o
  -7   0   2        0.67        0.48      0.30 o
  -6   0   2      145.28      138.90      1.89 o
  -5   0   2       17.71       20.67      0.48 o
  -4   0   2        8.64       14.15      0.40 o
  -3   0   2       15.33       15.88      0.33 o
  -2   0   2      864.33      940.44      7.90 o
  -1   0   2      910.04      854.98      6.87 o
   0   0   2      182.84      183.62      1.58 o
   1   0   2       23.19       21.65      0.43 o
   2   0   2       48.66       48.15      0.60 o
   3   0   2       46.58       38.22      0.63 o
   4   0   2       51.68       51.45      1.04 o
   5   0   2      100.47      103.53      1.36 o
   6   0   2        0.64        0.53      0.30 o
   7   0   2        0.88        1.06      0.43 o
   8   0   2        4.37        4.15      0.60 o
   9   0   2        4.06        3.83      0.67 o
 -10   1   2       18.25       16.61      1.02 o
  -9   1   2       21.31       20.13      1.00 o
  -8   1   2        0.09        0.72      0.44 o
  -7   1   2       53.96       54.59      1.23 o
  -6   1   2       31.54       25.83      1.13 o
  -5   1   2       47.88       51.84      1.18 o
  -4   1   2      387.98      378.61      3.83 o
  -3   1   2      659.45      639.24      5.81 o
  -2   1   2     5737.46     6761.11     56.54 o
  -1   1   2      421.63      406.97      3.38 o
   0   1   2     2370.88     2728.68     22.84 o
   1   1   2      593.95      619.90      5.04 o
   2   1   2      236.53      219.70      2.29 o
   3   1   2       95.75       94.99      1.17 o
   4   1   2       81.55       80.01      1.31 o
   5   1   2        0.38        0.99      0.28 o
   6   1   2       31.69       29.32      0.86 o
   7   1   2       11.88        9.87      0.68 o
   8   1   2       13.64       12.76      0.81 o
   9   1   2        6.13        5.41      0.75 o
 -10   2   2       15.40       16.63      1.04 o
  -9   2   2        0.57       -0.46      0.48 o
  -8   2   2       25.45       30.90      1.16 o
  -7   2   2       86.26       94.60      2.12 o
  -6   2   2       23.80       19.87      0.57 o
  -5   2   2       99.54      108.12      1.36 o
  -4   2   2      254.49      286.33      3.09 o
  -3   2   2      614.61      630.46      5.86 o
  -2   2   2     5130.94     6024.72     50.10 o
  -1   2   2       10.83        8.18      0.34 o
   0   2   2      155.29      168.42      1.73 o
   1   2   2       69.37       63.33      0.79 o
   2   2   2        0.35        0.49      0.17 o
   3   2   2       21.16       20.41      0.46 o
   4   2   2        0.92        0.90      0.22 o
   5   2   2       12.90       11.61      1.00 o
   6   2   2       36.32       37.98      0.98 o
   7   2   2      119.93      120.22      2.71 o
   8   2   2        0.18        0.07      0.50 o
 -10   3   2        0.03        0.41      0.59 o
  -9   3   2        0.04       -0.47      0.50 o
  -8   3   2        2.00        1.64      0.53 o
  -7   3   2        1.03        1.84      0.52 o
  -6   3   2        0.30        0.68      0.34 o
  -5   3   2      371.92      360.68      3.94 o
  -4   3   2       45.32       39.70      0.99 o
  -3   3   2       18.82       15.65      0.48 o
  -2   3   2       89.09       95.17      1.38 o
  -1   3   2        0.19        0.50      0.15 o
   0   3   2      138.41      139.85      1.54 o
   1   3   2       70.89       75.41      1.01 o
   2   3   2       20.77       25.53      0.54 o
   3   3   2      117.63      110.73      1.50 o
   4   3   2        1.45        2.45      0.29 o
   5   3   2        8.06        8.16      0.50 o
   6   3   2        4.73        4.74      0.76 o
   7   3   2        3.50        3.22      0.57 o
   8   3   2        0.97        0.00      0.53 o
 -10   4   2       10.74       12.07      1.32 o
  -9   4   2       10.47        9.24      1.13 o
  -8   4   2      119.19      130.55      2.69 o
  -7   4   2        2.24        2.02      0.51 o
  -6   4   2       71.26       75.28      1.63 o
  -5   4   2       14.85       13.03      0.54 o
  -4   4   2     1407.31     1451.90     15.30 o
  -3   4   2      489.03      502.83      5.67 o
  -2   4   2      223.40      219.88      3.04 o
  -1   4   2      232.76      237.40      2.62 o
   0   4   2      446.46      453.04      4.67 o
   1   4   2       20.59       20.13      0.53 o
   2   4   2       49.26       50.88      0.97 o
   3   4   2       21.79       25.19      0.72 o
   4   4   2       19.14       18.29      0.72 o
   5   4   2       25.27       21.03      0.81 o
   6   4   2       38.09       38.74      1.27 o
   7   4   2       13.12       11.78      0.97 o
 -10   5   2        0.01        0.21      0.56 o
  -9   5   2       10.39        8.89      0.89 o
  -8   5   2        2.91        1.47      0.77 o
  -7   5   2       27.36       30.90      1.28 o
  -6   5   2       28.88       28.06      1.38 o
  -5   5   2        0.50       -0.32      0.32 o
  -4   5   2       30.73       30.66      0.88 o
  -3   5   2       16.57       10.27      0.54 o
  -2   5   2       21.60       20.49      0.63 o
  -1   5   2        5.57        7.47      0.41 o
   0   5   2       49.83       58.39      1.02 o
   1   5   2       65.33       64.13      1.16 o
   2   5   2       25.72       22.43      0.84 o
   3   5   2       15.66       16.77      0.73 o
   4   5   2        0.61        0.30      0.36 o
   5   5   2        0.05        0.18      0.42 o
   6   5   2        0.02       -0.44      0.44 o
 -10   6   2       14.00       14.94      1.17 o
  -9   6   2       31.08       28.12      1.38 o
  -8   6   2        6.94        7.96      0.87 o
  -7   6   2       21.84       19.78      1.35 o
  -6   6   2      459.70      463.89      6.25 o
  -5   6   2      189.67      192.90      2.83 o
  -4   6   2       26.79       25.11      0.86 o
  -3   6   2      108.61      106.65      1.97 o
  -2   6   2       41.65       41.72      0.94 o
  -1   6   2      103.12      113.48      1.91 o
   0   6   2        0.04        0.03      0.36 o
   1   6   2       35.62       29.73      1.46 o
   2   6   2       14.20       13.68      0.93 o
   3   6   2        4.32        2.34      0.52 o
   4   6   2       15.23       16.81      1.02 o
   5   6   2        3.35        2.90      0.58 o
   6   6   2        6.53        6.15      1.55 o
 -10   7   2        3.80        2.41      0.90 o
  -9   7   2        3.90        1.95      1.03 o
  -8   7   2       16.39       11.64      3.00 o
  -7   7   2       38.03       44.07      1.90 o
  -6   7   2        8.86       11.22      1.43 o
  -5   7   2        6.47        6.41      0.78 o
  -4   7   2       16.63       17.21      0.88 o
  -3   7   2       26.72       33.85      1.14 o
  -2   7   2      117.42      116.29      2.16 o
  -1   7   2        1.09        0.28      0.50 o
   0   7   2       38.16       37.31      1.48 o
   1   7   2       10.78       10.33      0.86 o
   2   7   2       20.62       15.71      0.97 o
   3   7   2        1.05        2.11      0.60 o
   4   7   2        1.34        0.53      0.55 o
   5   7   2       12.54       13.64      1.09 o
  -9   8   2        2.68        1.29      0.80 o
  -8   8   2       58.29       61.73      5.66 o
  -7   8   2      141.61      127.48      3.48 o
  -6   8   2        1.84        2.72      0.74 o
  -5   8   2        1.23        0.88      0.63 o
  -4   8   2       68.00       73.29      1.80 o
  -3   8   2       16.66       17.09      1.06 o
  -2   8   2        7.19        6.80      1.54 o
  -1   8   2        0.10        0.82      0.63 o
   0   8   2       30.79       24.90      1.31 o
   1   8   2        2.65        3.33      1.14 o
   2   8   2        0.09        0.14      0.85 o
   3   8   2        0.97        0.33      0.60 o
  -8   9   2        2.47        2.93      1.00 o
  -7   9   2        2.40        1.79      0.89 o
  -6   9   2        2.79        2.67      0.97 o
  -5   9   2        0.16        1.63      0.86 o
  -4   9   2       93.23       95.73      2.88 o
  -3   9   2        2.49        1.11      0.77 o
  -2   9   2        1.74       -0.30      0.69 o
  -1   9   2        0.59        1.08      0.68 o
   0   9   2        9.62        7.12      0.96 o
   1   9   2        0.09        0.18      0.66 o
   2   9   2        0.10        0.13      0.63 o
  -7  10   2        0.61        0.57      1.64 o
  -6  10   2        0.58        0.22      0.97 o
  -5  10   2       17.16       13.46      1.81 o
  -4  10   2        0.73        1.06      1.23 o
  -3  10   2        2.31        0.57      1.06 o
  -2  10   2       13.26       12.75      1.28 o
  -1  10   2        1.78        2.65      0.87 o
   0  10   2        0.74       -0.04      0.75 o
   2 -11   3        1.87        1.49      0.91 o
   3 -11   3       21.17       22.53      2.11 o
   4 -11   3       40.46       39.66      5.23 o
  -1 -10   3        7.99        9.50      1.02 o
   0 -10   3        7.60        7.36      1.60 o
   1 -10   3        0.20        0.49      0.69 o
   2 -10   3      104.78      102.50      3.01 o
   3 -10   3        0.57        0.07      0.91 o
   4 -10   3       11.52        8.26      1.47 o
   5 -10   3        2.48        3.02      1.24 o
   6 -10   3       13.68       16.33      1.91 o
   7 -10   3       13.72       10.24      4.28 o
  -3  -9   3       13.18       14.12      1.01 o
  -2  -9   3       10.11        8.56      0.87 o
  -1  -9   3        0.03        0.37      0.60 o
   0  -9   3        0.05       -0.27      0.60 o
   1  -9   3       33.84       30.89      1.52 o
   2  -9   3      115.46      112.51      3.00 o
   3  -9   3        1.68        2.37      0.81 o
   4  -9   3        1.72        0.85      0.76 o
   5  -9   3        0.02       -0.26      0.75 o
   6  -9   3        1.52        0.89      0.84 o
   7  -9   3        0.89       -0.85      1.00 o
   8  -9   3        0.82        0.63      1.12 o
  -4  -8   3        1.22        2.06      0.52 o
  -3  -8   3        4.48        5.41      0.65 o
  -2  -8   3        7.65        8.55      0.76 o
  -1  -8   3        5.68       10.82      0.74 o
   0  -8   3      115.62      109.13      2.39 o
   1  -8   3       17.53       23.48      1.07 o
   2  -8   3        6.20        8.18      0.89 o
   3  -8   3        0.46        0.03      0.57 o
   4  -8   3       55.17       58.59      1.80 o
   5  -8   3       39.04       36.99      1.49 o
   6  -8   3        7.58        5.97      0.86 o
   7  -8   3        8.00        8.00      1.08 o
   8  -8   3        2.89        1.83      0.90 o
   9  -8   3        0.80        1.49      1.12 o
  -5  -7   3        3.33        3.72      0.60 o
  -4  -7   3        4.74        5.44      0.42 o
  -3  -7   3        0.16        0.64      0.36 o
  -2  -7   3        1.26        1.31      0.40 o
  -1  -7   3       20.53       21.51      0.89 o
   0  -7   3       71.74       63.82      1.82 o
   1  -7   3        8.55        7.29      0.80 o
   2  -7   3        2.58        2.71      0.45 o
   3  -7   3        0.99        0.96      0.46 o
   4  -7   3       24.92       22.81      0.99 o
   5  -7   3       12.02        9.96      0.94 o
   6  -7   3        0.82        1.22      0.63 o
   7  -7   3       19.61       19.25      1.37 o
   8  -7   3       31.37       29.55      2.21 o
   9  -7   3        0.03        0.03      0.88 o
  -5  -6   3       13.93       17.01      0.79 o
  -4  -6   3       21.10       18.22      1.21 o
  -3  -6   3       31.51       37.27      0.97 o
  -2  -6   3       68.23       63.98      1.34 o
  -1  -6   3       54.68       54.55      1.23 o
   0  -6   3       23.96       24.60      0.68 o
   1  -6   3        7.63        5.14      0.39 o
   2  -6   3        5.70        6.90      0.49 o
   3  -6   3      476.43      469.97      5.14 o
   4  -6   3      101.62       91.42      1.68 o
   5  -6   3      167.72      165.23      2.55 o
   6  -6   3       75.36       73.32      2.16 o
   7  -6   3       24.17       21.28      1.18 o
   8  -6   3       42.56       47.60      2.47 o
   9  -6   3        0.23       -0.14      0.89 o
  -6  -5   3       24.36       24.57      2.52 o
  -5  -5   3       17.32       12.17      1.80 o
  -4  -5   3        8.18        9.65      1.51 o
  -3  -5   3       60.73       53.21      0.92 o
  -2  -5   3        0.27       -0.17      0.23 o
  -1  -5   3       55.33       52.59      0.86 o
   0  -5   3       36.83       40.78      0.78 o
   1  -5   3       55.04       46.40      0.88 o
   2  -5   3       12.39       15.54      0.54 o
   3  -5   3        0.14        0.12      0.27 o
   4  -5   3        6.32        4.64      0.47 o
   5  -5   3       26.68       26.23      0.94 o
   6  -5   3      198.52      192.46      2.73 o
   7  -5   3        1.96        3.52      0.54 o
   8  -5   3        2.68        2.44      0.77 o
   9  -5   3       32.06       34.29      1.81 o
  10  -5   3       56.28       53.62      2.34 o
  -8  -4   3        0.91        1.04      1.28 o
  -7  -4   3        0.10       -0.37      1.04 o
  -6  -4   3       22.50       19.03      2.20 o
  -5  -4   3        0.09       -0.51      0.77 o
  -4  -4   3       23.48       19.45      1.88 o
  -3  -4   3       54.65       56.32      0.93 o
  -2  -4   3      118.68      143.02      2.35 o
  -1  -4   3       59.92       58.12      0.76 o
   0  -4   3      195.94      205.83      2.52 o
   1  -4   3        0.01        0.12      0.19 o
   2  -4   3       27.62       22.61      0.65 o
   3  -4   3       53.82       43.75      0.96 o
   4  -4   3       31.92       27.32      0.73 o
   5  -4   3       27.20       29.36      0.76 o
   6  -4   3       33.34       30.05      1.30 o
   7  -4   3       17.67       17.18      0.82 o
   8  -4   3       29.66       29.66      1.26 o
   9  -4   3       41.47       44.57      2.33 o
  10  -4   3        0.30        0.00      0.72 o
  -8  -3   3        8.18        9.76      0.58 o
  -7  -3   3        7.46        5.07      1.44 o
  -6  -3   3        0.37       -0.26      0.92 o
  -5  -3   3       56.95       60.15      3.21 o
  -4  -3   3        6.52        6.04      1.12 o
  -3  -3   3      594.96      566.18     14.94 o
  -2  -3   3      775.68      807.31     11.29 o
  -1  -3   3      497.37      461.11      4.72 o
   0  -3   3      418.66      462.71      4.63 o
   1  -3   3      271.71      297.23      2.95 o
   2  -3   3       48.14       61.66      0.97 o
   3  -3   3       32.99       29.24      0.74 o
   4  -3   3       70.07       76.81      1.33 o
   5  -3   3       41.34       39.36      0.84 o
   6  -3   3       45.86       45.09      1.05 o
   7  -3   3       29.73       30.03      1.16 o
   8  -3   3      114.45      116.99      3.45 o
   9  -3   3       69.50       67.64      3.94 o
  10  -3   3        0.11        0.10      0.73 o
  -9  -2   3        0.14       -0.08      0.62 o
  -8  -2   3        0.11        0.10      0.45 o
  -7  -2   3        7.46        9.21      0.45 o
  -6  -2   3       45.21       37.14      2.63 o
  -5  -2   3        2.80        2.30      0.96 o
  -4  -2   3       12.92        8.78      1.19 o
  -3  -2   3        0.24        0.18      0.48 o
  -2  -2   3        8.98       10.67      0.38 o
  -1  -2   3        8.29        8.89      0.25 o
   0  -2   3       54.70       47.82      0.60 o
   1  -2   3      487.80      558.48      5.55 o
   2  -2   3     2517.78     2810.69     23.44 o
   3  -2   3      152.22      155.81      2.12 o
   4  -2   3       61.10       69.12      0.95 o
   5  -2   3       55.46       64.94      1.25 o
   6  -2   3       59.65       57.78      1.27 o
   7  -2   3      330.60      323.61      5.92 o
   8  -2   3       19.22       16.50      0.96 o
   9  -2   3       17.42       16.21      1.05 o
  -9  -1   3        8.69        8.31      0.80 o
  -8  -1   3       12.91       10.31      0.53 o
  -7  -1   3       24.96       26.05      0.72 o
  -6  -1   3       12.08        9.48      0.37 o
  -5  -1   3       12.98       13.75      0.49 o
  -4  -1   3        7.21        8.07      0.32 o
  -3  -1   3      839.46      805.69      9.03 o
  -2  -1   3       90.54       73.47      0.92 o
  -1  -1   3       28.94       49.71      0.53 o
   0  -1   3      123.37      152.73      1.45 o
   1  -1   3      181.60      174.89      1.61 o
   2  -1   3      129.29      128.53      1.40 o
   3  -1   3        5.85        5.92      0.26 o
   4  -1   3      201.18      207.81      2.23 o
   5  -1   3       80.18       83.54      1.19 o
   6  -1   3       68.50       63.91      1.37 o
   7  -1   3      155.09      153.37      2.82 o
   8  -1   3        4.48        5.95      0.79 o
   9  -1   3        2.40        2.89      0.66 o
 -10   0   3        0.39        0.94      0.54 o
  -9   0   3        0.26        0.60      0.45 o
  -8   0   3        7.64        6.16      0.71 o
  -7   0   3        2.75        2.05      0.37 o
  -6   0   3        5.34        5.24      0.34 o
  -5   0   3        3.21        3.81      0.26 o
  -4   0   3      246.70      255.81      2.48 o
  -3   0   3      817.48      825.21      6.95 o
  -2   0   3      105.67      116.67      1.21 o
  -1   0   3     2342.60     2420.84     19.18 o
   0   0   3       76.08       65.74      0.72 o
   1   0   3      428.79      434.45      4.07 o
   2   0   3      177.44      172.67      1.81 o
   3   0   3       61.25       63.16      0.87 o
   4   0   3       56.88       56.48      0.86 o
   5   0   3      150.94      138.19      1.80 o
   6   0   3      174.06      172.57      3.34 o
   7   0   3        0.13        0.70      0.44 o
   8   0   3        2.36        3.30      0.66 o
   9   0   3       10.86       12.42      1.37 o
 -10   1   3        1.82        1.18      0.57 o
  -9   1   3       45.05       46.14      1.45 o
  -8   1   3        1.62        0.89      0.46 o
  -7   1   3        0.57        0.37      0.34 o
  -6   1   3        0.07       -0.10      0.22 o
  -5   1   3       22.34       19.73      0.56 o
  -4   1   3        2.12        0.21      0.18 o
  -3   1   3      254.94      284.57      2.97 o
  -2   1   3       45.97       54.15      0.73 o
  -1   1   3        3.92        3.51      0.22 o
   0   1   3      281.14      240.44      2.24 o
   1   1   3      492.37      516.26      4.82 o
   2   1   3      750.03      839.51      8.19 o
   3   1   3       37.68       40.79      0.71 o
   4   1   3       25.37       26.37      0.74 o
   5   1   3      123.07      118.21      2.31 o
   6   1   3        0.29        0.42      0.40 o
   7   1   3        5.95        6.48      0.64 o
   8   1   3        2.05        1.37      0.54 o
   9   1   3        0.17        0.83      0.70 o
 -10   2   3       15.08       15.43      1.03 o
  -9   2   3        0.06        0.23      0.53 o
  -8   2   3       25.22       25.99      1.24 o
  -7   2   3        0.11        0.26      0.35 o
  -6   2   3        4.21        6.19      0.43 o
  -5   2   3        2.41        4.51      0.32 o
  -4   2   3       71.53       81.93      1.17 o
  -3   2   3       10.22       12.44      0.38 o
  -2   2   3      192.35      190.84      2.00 o
  -1   2   3      258.07      282.16      2.50 o
   0   2   3      981.14     1067.87      9.69 o
   1   2   3        7.22        3.77      0.23 o
   2   2   3      478.43      517.12      5.20 o
   3   2   3      404.06      397.05      4.88 o
   4   2   3      164.54      155.49      3.01 o
   5   2   3       46.54       48.05      1.54 o
   6   2   3       63.52       63.34      1.73 o
   7   2   3        8.15        9.77      0.81 o
   8   2   3        7.61       10.47      0.89 o
 -10   3   3        0.19        1.53      0.63 o
  -9   3   3       31.38       32.38      1.35 o
  -8   3   3       38.13       39.27      1.35 o
  -7   3   3       77.46       77.80      1.81 o
  -6   3   3      152.41      157.84      2.21 o
  -5   3   3       25.14       26.22      0.96 o
  -4   3   3        6.64        7.48      0.52 o
  -3   3   3      142.28      152.29      1.88 o
  -2   3   3       29.49       29.97      0.71 o
  -1   3   3      108.11       94.29      1.30 o
   0   3   3      165.24      143.38      1.62 o
   1   3   3       59.96       75.00      1.07 o
   2   3   3       27.81       30.53      0.70 o
   3   3   3       17.56       16.85      0.60 o
   4   3   3       45.19       48.53      1.07 o
   5   3   3        2.45        2.91      0.43 o
   6   3   3        2.62        2.71      0.56 o
   7   3   3       21.29       19.33      1.05 o
   8   3   3        0.28       -0.19      0.48 o
 -10   4   3        3.66        3.66      0.74 o
  -9   4   3        0.44        0.00      0.53 o
  -8   4   3        4.92        5.16      0.71 o
  -7   4   3       11.77        8.70      0.64 o
  -6   4   3        3.25        3.36      0.52 o
  -5   4   3        1.40        0.84      0.29 o
  -4   4   3       83.25       91.29      1.53 o
  -3   4   3      167.44      164.16      2.25 o
  -2   4   3       37.77       45.08      0.88 o
  -1   4   3       91.53       88.59      1.21 o
   0   4   3       33.61       30.26      0.69 o
   1   4   3        5.06        4.82      0.33 o
   2   4   3        0.48        0.60      0.24 o
   3   4   3        3.93        3.49      0.70 o
   4   4   3       12.10       16.17      0.94 o
   5   4   3        0.35        1.07      0.45 o
   6   4   3        4.03        4.04      0.99 o
   7   4   3        5.14        5.66      0.73 o
 -10   5   3        0.12        0.18      0.80 o
  -9   5   3       34.92       30.91      1.38 o
  -8   5   3        0.71       -0.01      0.50 o
  -7   5   3        0.36        0.69      0.70 o
  -6   5   3       16.39       16.84      0.95 o
  -5   5   3        0.29        0.66      0.33 o
  -4   5   3        2.01        4.14      0.45 o
  -3   5   3        4.99        6.18      0.47 o
  -2   5   3        8.47        5.57      0.40 o
  -1   5   3       15.58       15.24      0.65 o
   0   5   3       39.81       39.92      0.87 o
   1   5   3        5.31        4.57      0.39 o
   2   5   3        0.16       -0.02      0.34 o
   3   5   3       15.24       13.43      0.77 o
   4   5   3       14.21       17.91      0.95 o
   5   5   3        6.51        7.63      0.73 o
   6   5   3        0.00       -0.28      0.49 o
 -10   6   3        2.59        2.98      0.81 o
  -9   6   3        0.88       -0.02      0.62 o
  -8   6   3        1.65        1.15      0.75 o
  -7   6   3        4.74        5.25      0.80 o
  -6   6   3      103.31      106.25      2.20 o
  -5   6   3        0.49        0.18      0.44 o
  -4   6   3        0.01       -0.22      0.34 o
  -3   6   3       23.07       23.82      0.92 o
  -2   6   3        3.44        3.38      0.48 o
  -1   6   3       67.86       66.38      1.45 o
   0   6   3       36.94       36.38      1.66 o
   1   6   3       66.29       61.89      1.80 o
   2   6   3       89.71       91.17      2.93 o
   3   6   3        1.50        1.61      0.53 o
   4   6   3        4.07        3.40      0.63 o
   5   6   3        6.58        7.13      0.77 o
  -9   7   3        3.87        3.32      1.19 o
  -8   7   3        1.36       -0.03      0.87 o
  -7   7   3        0.25        0.26      0.65 o
  -6   7   3        7.53        8.14      0.88 o
  -5   7   3       31.85       33.31      1.39 o
  -4   7   3        9.27        8.57      0.70 o
  -3   7   3        1.02        1.17      0.48 o
  -2   7   3       58.21       54.97      1.44 o
  -1   7   3       16.40       13.83      1.03 o
   0   7   3        7.46        8.68      1.18 o
   1   7   3        3.34        2.11      0.76 o
   2   7   3        6.41        7.57      0.80 o
   3   7   3        0.35        0.50      0.56 o
   4   7   3        0.58        1.32      0.60 o
  -9   8   3        1.08        3.70      1.20 o
  -8   8   3       48.13       53.84      2.32 o
  -7   8   3       33.59       31.50      2.09 o
  -6   8   3       10.48       10.45      1.01 o
  -5   8   3        2.55        3.95      0.79 o
  -4   8   3       22.30       25.50      1.26 o
  -3   8   3       18.66       19.81      1.47 o
  -2   8   3        7.70        7.38      0.94 o
  -1   8   3        0.22       -0.36      0.61 o
   0   8   3        3.62        3.99      0.97 o
   1   8   3        1.15        1.80      0.66 o
   2   8   3        5.52        5.38      0.81 o
   3   8   3        2.72        3.42      0.77 o
  -8   9   3        0.06        0.34      0.95 o
  -7   9   3        1.46        1.00      1.13 o
  -6   9   3        5.46        4.99      1.11 o
  -5   9   3        5.84        6.42      1.09 o
  -4   9   3        5.69        3.42      0.96 o
  -3   9   3        0.09       -0.18      0.83 o
  -2   9   3        0.02       -0.56      0.67 o
  -1   9   3        3.24        4.30      0.89 o
   0   9   3        2.82        1.25      0.72 o
   1   9   3        3.99        2.93      0.80 o
   2   9   3        0.02       -0.41      0.63 o
  -7  10   3        0.05        0.47      1.15 o
  -6  10   3        0.61        1.93      1.08 o
  -5  10   3        3.72        4.45      1.45 o
  -4  10   3        1.09        1.63      1.17 o
  -3  10   3        0.38        0.02      1.06 o
  -2  10   3        2.48        1.04      0.86 o
  -1  10   3        0.00        0.59      0.78 o
   0  10   3        0.82        0.37      0.81 o
  -1 -10   4        0.41        1.09      0.74 o
   0 -10   4        0.03        0.26      0.70 o
   1 -10   4        0.49        1.46      0.80 o
   2 -10   4       82.15       82.70      2.70 o
   3 -10   4        0.05        0.79      0.97 o
   4 -10   4       16.75       18.14      1.89 o
   5 -10   4        1.23        1.71      1.21 o
   6 -10   4       13.98       13.04      1.83 o
  -3  -9   4       42.53       45.68      1.61 o
  -2  -9   4        6.36       10.28      1.42 o
  -1  -9   4        0.62        0.99      0.63 o
   0  -9   4        0.19       -0.26      0.61 o
   1  -9   4      101.84      105.35      2.85 o
   2  -9   4      101.91      105.18      2.95 o
   3  -9   4        0.05       -0.09      0.65 o
   4  -9   4        0.17        0.47      1.26 o
   5  -9   4        0.02        0.75      0.82 o
   6  -9   4        2.61        1.67      0.95 o
   7  -9   4       11.34       13.73      1.71 o
  -4  -8   4        0.49        1.84      0.50 o
  -3  -8   4        7.00        7.14      0.61 o
  -2  -8   4        1.50        2.53      0.60 o
  -1  -8   4        1.80        2.33      0.63 o
   0  -8   4      346.21      348.73      5.42 o
   1  -8   4       18.26       17.25      1.23 o
   2  -8   4       84.59       84.55      2.09 o
   3  -8   4       12.52       13.77      0.97 o
   4  -8   4       22.91       22.72      1.21 o
   5  -8   4       33.27       33.66      1.46 o
   6  -8   4        0.04        0.88      0.64 o
   7  -8   4        0.12       -0.69      0.69 o
   8  -8   4        0.55        0.80      0.85 o
  -5  -7   4       76.06       86.03      2.67 o
  -4  -7   4       14.11       17.59      0.71 o
  -3  -7   4        0.20        0.57      0.52 o
  -2  -7   4        3.31        5.45      0.52 o
  -1  -7   4      140.60      136.28      2.89 o
   0  -7   4      292.64      311.36      5.53 o
   1  -7   4        4.98        6.17      0.73 o
   2  -7   4       36.25       40.72      1.71 o
   3  -7   4        6.26        5.18      0.52 o
   4  -7   4       46.65       42.34      1.32 o
   5  -7   4        2.48        3.36      0.69 o
   6  -7   4        0.01       -0.54      0.54 o
   7  -7   4        5.25        3.61      0.89 o
   8  -7   4        3.23        1.94      1.06 o
   9  -7   4        0.38        0.74      0.98 o
  -5  -6   4       23.36       19.90      2.61 o
  -4  -6   4        8.32        6.21      0.58 o
  -3  -6   4        8.50        5.71      0.43 o
  -2  -6   4      451.19      444.23      6.15 o
  -1  -6   4      170.59      160.16      2.67 o
   0  -6   4       80.19       83.72      1.41 o
   1  -6   4       54.09       54.35      1.19 o
   2  -6   4        3.31        5.69      0.53 o
   3  -6   4       37.99       43.37      1.24 o
   4  -6   4       64.71       61.04      1.36 o
   5  -6   4        0.00       -0.48      0.48 o
   6  -6   4       22.56       21.74      1.17 o
   7  -6   4       19.59       19.36      1.63 o
   8  -6   4        0.12        0.75      0.90 o
   9  -6   4        5.26        7.01      1.32 o
  -7  -5   4       12.13       13.09      2.22 o
  -6  -5   4       17.25       18.43      2.25 o
  -5  -5   4        0.58        0.88      1.03 o
  -4  -5   4        8.28       10.90      1.97 o
  -3  -5   4       88.06      101.18      1.40 o
  -2  -5   4      432.26      422.22      5.15 o
  -1  -5   4      185.40      209.08      2.80 o
   0  -5   4        1.56        2.43      0.29 o
   1  -5   4      257.13      262.12      4.73 o
   2  -5   4       62.89       63.70      1.21 o
   3  -5   4      659.74      684.87      7.67 o
   4  -5   4       99.57       92.18      1.51 o
   5  -5   4        1.27        0.72      0.34 o
   6  -5   4      133.92      146.95      2.26 o
   7  -5   4        4.79        4.52      0.72 o
   8  -5   4        9.18       11.02      1.16 o
   9  -5   4       17.31       14.50      1.36 o
  -8  -4   4        0.37        0.31      1.30 o
  -7  -4   4       17.24       16.39      2.25 o
  -6  -4   4       19.92       17.44      2.07 o
  -5  -4   4        8.80        4.77      1.30 o
  -4  -4   4      132.78      130.93      5.08 o
  -3  -4   4      576.38      521.32      6.96 o
  -2  -4   4        6.44        7.69      0.31 o
  -1  -4   4      162.02      156.05      1.85 o
   0  -4   4       22.65       25.67      0.61 o
   1  -4   4      479.97      528.83      5.08 o
   2  -4   4       61.36       64.07      1.16 o
   3  -4   4      303.94      305.95      3.74 o
   4  -4   4        1.40        0.50      0.22 o
   5  -4   4       82.56       77.10      1.89 o
   6  -4   4       28.89       26.59      0.91 o
   7  -4   4        3.60        3.62      0.89 o
   8  -4   4        1.43        1.11      0.73 o
   9  -4   4        7.57        8.12      1.10 o
  -8  -3   4       19.61       18.57      1.46 o
  -7  -3   4       17.69       19.03      2.22 o
  -6  -3   4        2.82        3.13      1.19 o
  -5  -3   4       26.35       29.77      2.30 o
  -4  -3   4      258.57      256.19      7.92 o
  -3  -3   4       52.65       61.43      0.97 o
  -2  -3   4      424.92      450.29      5.62 o
  -1  -3   4       14.88       14.82      0.40 o
   0  -3   4      290.26      320.58      3.11 o
   1  -3   4      410.20      436.51      4.22 o
   2  -3   4        2.40        3.76      0.36 o
   3  -3   4        4.51        7.75      0.34 o
   4  -3   4      410.36      433.71      7.05 o
   5  -3   4       55.65       62.71      1.10 o
   6  -3   4       58.71       56.59      1.20 o
   7  -3   4        5.40        6.35      0.97 o
   8  -3   4      230.29      220.54      4.69 o
   9  -3   4       30.12       27.80      2.84 o
  -9  -2   4        1.90        1.91      0.65 o
  -8  -2   4       29.46       30.46      0.86 o
  -7  -2   4       10.14        8.81      0.45 o
  -6  -2   4       16.50       14.32      1.70 o
  -5  -2   4      161.82      146.53      3.24 o
  -4  -2   4       75.85       82.21      1.18 o
  -3  -2   4       29.19       23.99      0.54 o
  -2  -2   4      318.52      331.57      3.32 o
  -1  -2   4     2018.20     2165.60     17.85 o
   0  -2   4      141.14      130.84      1.40 o
   1  -2   4     1367.26     1431.02     13.88 o
   2  -2   4      454.86      454.18      4.69 o
   3  -2   4       37.81       45.07      0.78 o
   4  -2   4        0.11       -0.04      0.18 o
   5  -2   4        0.98        0.89      0.29 o
   6  -2   4        6.17        5.64      0.51 o
   7  -2   4       24.52       27.59      1.15 o
   8  -2   4        0.19        0.47      0.56 o
   9  -2   4       13.79       14.57      1.22 o
  -9  -1   4       12.01       12.46      0.97 o
  -8  -1   4       21.98       20.88      0.72 o
  -7  -1   4       83.36       88.84      1.48 o
  -6  -1   4       17.59       12.73      0.45 o
  -5  -1   4       84.89       86.07      1.09 o
  -4  -1   4        0.16        0.17      0.14 o
  -3  -1   4        9.67       10.52      0.31 o
  -2  -1   4     1083.13     1187.07     11.26 o
  -1  -1   4     2213.17     2399.39     19.97 o
   0  -1   4        1.83        2.79      0.19 o
   1  -1   4      398.93      412.19      3.74 o
   2  -1   4     3179.97     3685.24     34.87 o
   3  -1   4       81.50       84.12      1.04 o
   4  -1   4       87.09       86.75      1.34 o
   5  -1   4       37.38       36.53      0.78 o
   6  -1   4      170.56      166.28      2.90 o
   7  -1   4      458.10      460.57      8.91 o
   8  -1   4        0.49       -0.10      0.81 o
   9  -1   4        0.31       -0.60      0.60 o
 -10   0   4        7.85       10.46      0.81 o
  -9   0   4        0.49        0.30      0.46 o
  -8   0   4       38.19       40.36      1.09 o
  -7   0   4      128.78      121.41      1.95 o
  -6   0   4       23.99       27.79      0.69 o
  -5   0   4      133.27      139.82      2.15 o
  -4   0   4        4.99        3.98      0.23 o
  -3   0   4     1231.60     1269.48     12.07 o
  -2   0   4       79.79       71.82      0.82 o
  -1   0   4     2958.68     3336.58     29.59 o
   0   0   4        0.32        1.65      0.16 o
   1   0   4       25.30       40.14      0.98 o
   2   0   4       50.84       67.36      0.94 o
   3   0   4       49.86       46.98      0.84 o
   4   0   4        1.96        0.94      0.24 o
   5   0   4      361.56      373.64      4.35 o
   6   0   4        9.64        9.33      0.69 o
   7   0   4       64.66       68.09      1.74 o
   8   0   4        5.02        6.68      0.84 o
   9   0   4       21.46       22.49      1.57 o
 -10   1   4        6.99        7.99      0.80 o
  -9   1   4       11.14       12.31      0.85 o
  -8   1   4       24.31       24.33      1.03 o
  -7   1   4       11.48       12.61      0.61 o
  -6   1   4       70.64       69.12      1.45 o
  -5   1   4       91.10       95.57      1.41 o
  -4   1   4      135.83      138.98      1.56 o
  -3   1   4       94.29       99.99      1.46 o
  -2   1   4      183.80      165.29      1.76 o
  -1   1   4      190.84      187.33      1.85 o
   0   1   4     1531.74     1716.59     15.40 o
   1   1   4     2383.33     2606.31     23.23 o
   2   1   4       59.54       53.22      0.87 o
   3   1   4        3.73        4.50      0.31 o
   4   1   4      331.95      314.69      3.46 o
   5   1   4      588.89      583.18     10.00 o
   6   1   4        3.51        3.44      0.82 o
   7   1   4        3.78        4.37      0.71 o
   8   1   4        4.95        5.72      1.39 o
 -10   2   4        2.98        2.64      0.67 o
  -9   2   4        1.25        0.81      0.57 o
  -8   2   4        8.28        6.02      0.67 o
  -7   2   4        4.23        3.45      0.52 o
  -6   2   4        0.14       -0.25      0.25 o
  -5   2   4      144.41      144.79      1.73 o
  -4   2   4       47.43       49.97      0.89 o
  -3   2   4      240.77      248.33      2.58 o
  -2   2   4      181.37      183.98      1.99 o
  -1   2   4      503.92      532.52      5.40 o
   0   2   4        3.29        4.20      0.39 o
   1   2   4      987.73      999.95      9.16 o
   2   2   4       16.43       21.61      0.53 o
   3   2   4      351.12      337.03      3.63 o
   4   2   4      223.30      202.87      4.45 o
   5   2   4        5.53        4.79      0.53 o
   6   2   4       10.83        9.15      0.79 o
   7   2   4       35.41       38.04      1.48 o
   8   2   4       44.70       51.33      2.33 o
 -10   3   4        1.55        0.70      0.65 o
  -9   3   4        6.36        6.99      0.80 o
  -8   3   4        0.72        1.35      0.71 o
  -7   3   4       13.41       16.61      0.88 o
  -6   3   4       27.91       27.74      0.80 o
  -5   3   4       14.37       11.52      0.70 o
  -4   3   4       84.12       94.71      1.39 o
  -3   3   4        0.51        1.11      0.24 o
  -2   3   4      686.95      684.46      7.45 o
  -1   3   4       77.01      100.79      1.89 o
   0   3   4      193.13      221.39      2.37 o
   1   3   4        8.10       12.27      0.44 o
   2   3   4       10.83        8.40      0.40 o
   3   3   4      987.36      968.75     15.15 o
   4   3   4        7.81        8.19      0.54 o
   5   3   4      118.44      106.82      2.12 o
   6   3   4       16.07       15.45      0.84 o
   7   3   4        0.09        0.26      0.47 o
 -10   4   4        4.92        5.89      0.87 o
  -9   4   4       19.97       23.31      1.43 o
  -8   4   4       25.98       26.13      1.19 o
  -7   4   4        4.01        3.70      0.72 o
  -6   4   4        4.68        4.13      0.54 o
  -5   4   4        5.40        7.67      0.46 o
  -4   4   4        0.05        0.02      0.28 o
  -3   4   4        3.33        2.60      0.37 o
  -2   4   4       10.19       10.99      0.52 o
  -1   4   4      398.06      386.92      4.45 o
   0   4   4        6.29        7.37      0.50 o
   1   4   4      204.75      200.67      2.42 o
   2   4   4      266.30      261.06      2.99 o
   3   4   4        0.91        0.66      0.39 o
   4   4   4       16.28       16.50      0.94 o
   5   4   4        0.10       -0.44      0.44 o
   6   4   4       59.05       68.57      1.99 o
   7   4   4        2.34        3.05      0.70 o
 -10   5   4       13.31       12.44      1.08 o
  -9   5   4        0.12       -0.24      0.71 o
  -8   5   4       28.36       26.48      1.24 o
  -7   5   4        2.56        2.45      1.08 o
  -6   5   4       25.36       22.96      0.99 o
  -5   5   4        0.94        0.00      0.39 o
  -4   5   4       89.32       90.91      1.74 o
  -3   5   4       55.80       61.39      1.26 o
  -2   5   4       80.86       92.73      1.75 o
  -1   5   4        5.03        4.66      0.39 o
   0   5   4      212.88      212.54      2.70 o
   1   5   4       57.71       53.27      1.27 o
   2   5   4        9.41        7.66      0.73 o
   3   5   4       27.61       22.62      1.10 o
   4   5   4        0.08       -0.31      0.48 o
   5   5   4        1.74        1.26      0.60 o
   6   5   4        0.46        1.40      0.60 o
 -10   6   4        0.57        0.48      0.76 o
  -9   6   4        2.40        1.73      1.03 o
  -8   6   4        0.17        0.21      0.68 o
  -7   6   4       13.54       15.59      1.05 o
  -6   6   4        0.21       -0.41      0.68 o
  -5   6   4       20.38       20.41      0.94 o
  -4   6   4        4.23        2.09      0.42 o
  -3   6   4      111.59      108.64      2.07 o
  -2   6   4        4.73        4.43      0.53 o
  -1   6   4       10.35        8.45      0.63 o
   0   6   4      286.07      265.73      4.96 o
   1   6   4       12.38       12.11      0.90 o
   2   6   4        2.97        1.08      0.56 o
   3   6   4        1.06        0.68      0.53 o
   4   6   4       19.41       24.70      1.25 o
   5   6   4       15.54       19.21      1.64 o
  -9   7   4        0.29       -0.25      0.70 o
  -8   7   4        2.30        1.16      0.89 o
  -7   7   4        0.10       -0.01      0.70 o
  -6   7   4        6.54        5.99      0.80 o
  -5   7   4        0.97        0.02      0.54 o
  -4   7   4        0.65        1.25      0.75 o
  -3   7   4        2.16        1.08      0.48 o
  -2   7   4        2.15        1.94      0.62 o
  -1   7   4       68.29       67.15      2.13 o
   0   7   4       10.53       10.10      0.96 o
   1   7   4        8.77        8.98      0.89 o
   2   7   4        0.03       -0.13      0.52 o
   3   7   4       10.76       10.86      1.07 o
   4   7   4        1.21        1.61      0.69 o
  -9   8   4        1.00        1.18      1.04 o
  -8   8   4       24.73       26.75      2.16 o
  -7   8   4        1.10        0.51      0.78 o
  -6   8   4       13.60       11.46      2.10 o
  -5   8   4        1.32        2.67      0.73 o
  -4   8   4        1.19        0.46      0.76 o
  -3   8   4        0.05        0.53      0.62 o
  -2   8   4       25.12       25.44      1.48 o
  -1   8   4        7.95        5.54      0.96 o
   0   8   4        1.81        0.44      0.64 o
   1   8   4        0.87        0.53      0.64 o
   2   8   4        0.87        2.95      0.78 o
   3   8   4       10.10        7.89      1.00 o
  -8   9   4        0.20       -0.21      0.86 o
  -7   9   4        4.38        6.73      1.46 o
  -6   9   4       11.09       14.23      1.46 o
  -5   9   4        0.70        0.45      0.87 o
  -4   9   4       12.52       16.35      2.86 o
  -3   9   4        1.76        1.84      0.89 o
  -2   9   4        0.02       -1.05      1.19 o
  -1   9   4        3.41        4.74      0.91 o
   0   9   4        0.20        0.48      0.69 o
   1   9   4        3.10        1.73      0.79 o
  -6  10   4        2.18        2.58      2.22 o
  -5  10   4        0.48       -0.43      1.57 o
  -4  10   4        2.20        1.36      1.27 o
  -3  10   4        2.93        2.43      1.33 o
  -2  10   4        0.06       -0.40      0.78 o
  -1  10   4        0.16        0.98      0.83 o
  -1 -10   5        6.87        9.57      1.51 o
   0 -10   5        4.91        5.85      0.96 o
   1 -10   5        0.01        0.45      0.73 o
   2 -10   5       12.91       11.08      1.25 o
   3 -10   5        2.93        3.16      0.98 o
   4 -10   5        6.51        7.12      2.15 o
   5 -10   5        0.70        1.23      1.20 o
   6 -10   5       11.64       17.93      2.01 o
  -3  -9   5       56.85       64.86      2.07 o
  -2  -9   5        0.34        0.55      0.52 o
  -1  -9   5        0.06        0.39      0.52 o
   0  -9   5        1.86        1.90      0.61 o
   1  -9   5       70.98       74.88      2.07 o
   2  -9   5       44.79       39.95      1.57 o
   3  -9   5        0.17        0.80      1.11 o
   4  -9   5        2.45        2.03      1.21 o
   5  -9   5        1.01        1.38      0.85 o
   6  -9   5        0.30       -0.48      0.81 o
   7  -9   5       11.12       15.12      2.01 o
  -4  -8   5       29.34       32.79      1.50 o
  -3  -8   5        0.14        1.06      0.53 o
  -2  -8   5        9.29       12.45      1.38 o
  -1  -8   5        8.65        6.70      0.79 o
   0  -8   5      107.79       97.12      2.57 o
   1  -8   5       11.53       10.64      1.00 o
   2  -8   5       23.62       19.14      1.06 o
   3  -8   5        0.01       -0.47      0.47 o
   4  -8   5       17.49       17.27      1.75 o
   5  -8   5       33.03       35.13      1.76 o
   6  -8   5        0.88        0.96      0.62 o
   7  -8   5       14.46       15.81      1.41 o
   8  -8   5        2.02        1.92      1.12 o
  -5  -7   5       64.90       73.76      2.10 o
  -4  -7   5       25.04       26.11      0.99 o
  -3  -7   5        1.02        1.27      0.39 o
  -2  -7   5        0.02        0.13      0.44 o
  -1  -7   5      116.72      120.36      2.68 o
   0  -7   5      213.79      195.13      3.89 o
   1  -7   5        6.59        4.53      0.73 o
   2  -7   5      102.40      111.76      2.54 o
   3  -7   5        9.00        8.31      0.74 o
   4  -7   5       35.34       28.95      1.02 o
   5  -7   5       11.40        9.07      0.87 o
   6  -7   5        0.46        0.13      0.58 o
   7  -7   5        4.74        4.92      0.97 o
   8  -7   5        0.21        0.74      0.98 o
  -5  -6   5        1.68        0.86      0.39 o
  -4  -6   5        1.84        1.27      0.35 o
  -3  -6   5       52.52       56.88      1.39 o
  -2  -6   5      515.52      504.72      6.95 o
  -1  -6   5      177.05      174.97      3.71 o
   0  -6   5      241.37      241.12      5.22 o
   1  -6   5       15.43       13.75      1.13 o
   2  -6   5      509.50      504.60      6.45 o
   3  -6   5       68.75       66.21      1.55 o
   4  -6   5        0.02       -0.32      0.32 o
   5  -6   5        1.95        2.20      0.83 o
   6  -6   5       20.58       18.39      1.11 o
   7  -6   5        0.09       -0.54      0.63 o
   8  -6   5        0.97        1.95      0.97 o
   9  -6   5        3.44        4.47      1.27 o
  -7  -5   5       57.28       70.47      4.35 o
  -6  -5   5       65.09       63.41      3.89 o
  -5  -5   5        0.24        0.26      0.87 o
  -4  -5   5       21.34       16.78      0.48 o
  -3  -5   5       89.99       84.67      1.28 o
  -2  -5   5      618.81      563.34      6.18 o
  -1  -5   5       16.83       21.88      0.69 o
   0  -5   5       92.44       92.36      1.35 o
   1  -5   5       11.74       10.52      0.50 o
   2  -5   5      316.80      298.97      3.44 o
   3  -5   5        3.93        3.72      0.46 o
   4  -5   5       26.43       24.35      1.03 o
   5  -5   5        5.45        5.95      0.62 o
   6  -5   5        2.33        1.93      0.76 o
   7  -5   5        1.63        1.36      0.61 o
   8  -5   5        1.87        1.15      0.78 o
   9  -5   5       11.25       12.40      1.68 o
  -8  -4   5        1.79        1.89      1.35 o
  -7  -4   5        9.66       13.20      2.07 o
  -6  -4   5        6.28        8.59      1.70 o
  -5  -4   5       60.16       56.39      3.31 o
  -4  -4   5      927.09      882.83     11.28 o
  -3  -4   5      318.54      317.18      3.86 o
  -2  -4   5      300.84      275.11      3.01 o
  -1  -4   5       16.06       17.93      0.54 o
   0  -4   5      158.92      167.99      2.02 o
   1  -4   5     1207.10     1283.23     12.75 o
   2  -4   5        0.45        0.32      0.25 o
   3  -4   5        1.18        0.95      0.33 o
   4  -4   5       13.31       18.01      0.58 o
   5  -4   5       76.41       75.30      1.49 o
   6  -4   5        3.92        6.30      0.64 o
   7  -4   5        9.85       10.31      1.61 o
   8  -4   5        1.19        1.21      0.74 o
   9  -4   5        4.78        5.69      1.44 o
  -8  -3   5       60.55       64.65      2.04 o
  -7  -3   5        7.53       11.40      1.83 o
  -6  -3   5       34.05       31.56      2.51 o
  -5  -3   5       22.13       21.00      1.99 o
  -4  -3   5      238.35      216.97      2.75 o
  -3  -3   5      117.36      119.00      1.76 o
  -2  -3   5      141.44      160.74      1.69 o
  -1  -3   5      251.99      282.21      4.42 o
   0  -3   5      857.38      945.78      9.16 o
   1  -3   5      576.90      595.76      6.06 o
   2  -3   5        9.68       10.86      0.53 o
   3  -3   5      223.46      208.68      2.99 o
   4  -3   5      332.30      360.22      4.21 o
   5  -3   5       38.57       38.84      0.97 o
   6  -3   5       16.68       18.66      1.15 o
   7  -3   5       29.37       28.54      1.45 o
   8  -3   5       64.47       62.80      2.25 o
   9  -3   5        5.30        5.30      1.14 o
  -9  -2   5        4.03        3.65      0.78 o
  -8  -2   5       22.32       24.89      0.85 o
  -7  -2   5       11.49       14.57      0.60 o
  -6  -2   5      288.63      282.81      3.27 o
  -5  -2   5     1153.53     1162.29     14.69 o
  -4  -2   5      357.85      355.89      3.60 o
  -3  -2   5       94.07       96.52      1.18 o
  -2  -2   5      864.08      907.17      7.67 o
  -1  -2   5      732.43      819.04      6.99 o
   0  -2   5        0.06        0.19      0.14 o
   1  -2   5       70.59       94.87      1.30 o
   2  -2   5      316.04      304.52      3.61 o
   3  -2   5      275.82      315.37      3.80 o
   4  -2   5      282.66      279.20      2.94 o
   5  -2   5       84.67       90.76      1.51 o
   6  -2   5       12.46       12.20      0.75 o
   7  -2   5       15.95       18.70      1.22 o
   8  -2   5        0.00        0.38      0.66 o
   9  -2   5        2.25        3.25      0.86 o
  -9  -1   5       14.11       14.87      0.78 o
  -8  -1   5       29.49       29.86      0.86 o
  -7  -1   5        3.62        3.91      0.39 o
  -6  -1   5      206.41      198.99      2.47 o
  -5  -1   5        4.13        2.20      0.24 o
  -4  -1   5       31.54       27.94      0.55 o
  -3  -1   5      178.08      198.68      1.88 o
  -2  -1   5     1074.79     1190.46     15.48 o
  -1  -1   5      376.05      345.54      3.13 o
   0  -1   5        1.47        1.73      0.23 o
   1  -1   5       72.52       52.27      0.94 o
   2  -1   5      635.06      684.58      6.90 o
   3  -1   5        1.16        1.75      0.26 o
   4  -1   5      484.20      483.38      5.55 o
   5  -1   5      101.37       90.22      1.72 o
   6  -1   5      450.19      442.95      6.37 o
   7  -1   5        4.59        3.60      0.76 o
   8  -1   5        1.04        0.73      0.67 o
   9  -1   5       11.81       11.91      1.18 o
 -10   0   5        2.44        2.85      0.61 o
  -9   0   5        5.30        5.91      0.91 o
  -8   0   5       51.77       50.58      1.39 o
  -7   0   5      251.22      259.34      3.90 o
  -6   0   5       18.76       19.04      0.61 o
  -5   0   5       18.48       16.53      0.50 o
  -4   0   5       25.86       27.18      0.53 o
  -3   0   5      676.94      734.25      6.71 o
  -2   0   5       53.72       65.65      0.82 o
  -1   0   5      290.03      273.84      2.94 o
   0   0   5     2268.16     2419.11     20.29 o
   1   0   5     1575.11     1783.69     17.17 o
   2   0   5      588.80      677.77      6.40 o
   3   0   5        0.12        0.34      0.24 o
   4   0   5      183.68      183.91      2.61 o
   5   0   5      230.13      235.29      4.42 o
   6   0   5       13.93       12.69      0.97 o
   7   0   5       34.33       30.81      1.50 o
   8   0   5        5.25        5.06      0.86 o
 -10   1   5        0.05        0.86      0.57 o
  -9   1   5        3.98        2.63      0.60 o
  -8   1   5        6.24        5.14      0.75 o
  -7   1   5        5.12        5.07      0.48 o
  -6   1   5        1.09        1.42      0.34 o
  -5   1   5       80.18       86.63      1.26 o
  -4   1   5      820.09      883.39      8.10 o
  -3   1   5      311.60      290.49      2.92 o
  -2   1   5      114.08      124.43      1.46 o
  -1   1   5        8.84        4.11      0.26 o
   0   1   5      944.78     1021.59     10.02 o
   1   1   5        0.31        2.62      0.44 o
   2   1   5      100.21       99.49      1.30 o
   3   1   5        0.00        0.30      0.24 o
   4   1   5      481.67      464.50      5.33 o
   5   1   5      423.01      409.24      6.95 o
   6   1   5        0.12        0.20      0.53 o
   7   1   5        5.21        7.00      0.83 o
   8   1   5        9.60        9.19      1.00 o
 -10   2   5        1.83        1.09      0.62 o
  -9   2   5       86.90       85.52      2.22 o
  -8   2   5       50.90       51.29      1.51 o
  -7   2   5       20.90       22.26      0.98 o
  -6   2   5        1.69        1.97      0.35 o
  -5   2   5        3.67        4.75      0.36 o
  -4   2   5       29.14       36.75      0.79 o
  -3   2   5       21.20       17.22      0.49 o
  -2   2   5       57.20       62.45      1.00 o
  -1   2   5       66.91       57.62      1.04 o
   0   2   5     1263.90     1474.81     15.42 o
   1   2   5       53.63       71.54      1.04 o
   2   2   5        2.51        5.13      0.35 o
   3   2   5      245.31      249.36      2.89 o
   4   2   5       48.79       49.49      1.37 o
   5   2   5       54.42       59.35      2.82 o
   6   2   5        0.05        0.08      0.50 o
   7   2   5       23.49       26.16      1.33 o
   8   2   5       30.88       34.32      1.60 o
 -10   3   5        4.33        5.41      1.05 o
  -9   3   5        0.04       -0.14      0.60 o
  -8   3   5        5.00        3.12      0.60 o
  -7   3   5        0.85        0.76      0.65 o
  -6   3   5      145.93      163.93      2.41 o
  -5   3   5        0.13        0.26      0.34 o
  -4   3   5       89.16       96.69      1.45 o
  -3   3   5       78.41       78.46      1.79 o
  -2   3   5      440.56      466.63      5.31 o
  -1   3   5        0.89        1.05      0.30 o
   0   3   5       14.27       12.63      0.57 o
   1   3   5        0.46        0.05      0.23 o
   2   3   5      196.56      191.59      2.40 o
   3   3   5      459.78      466.13      7.91 o
   4   3   5       56.70       51.36      1.41 o
   5   3   5       13.26       11.13      0.76 o
   6   3   5        0.39       -0.10      0.49 o
   7   3   5        0.02        0.33      0.61 o
 -10   4   5       36.69       35.66      1.84 o
  -9   4   5        4.11        3.17      1.08 o
  -8   4   5       18.70       19.93      1.09 o
  -7   4   5       13.93       14.71      1.18 o
  -6   4   5        8.63        9.80      0.70 o
  -5   4   5        9.66        9.26      0.57 o
  -4   4   5       74.52       71.69      1.37 o
  -3   4   5       63.75       67.70      1.31 o
  -2   4   5       15.66       17.60      0.66 o
  -1   4   5      101.14       96.65      1.55 o
   0   4   5      159.37      155.86      2.21 o
   1   4   5      285.43      286.00      3.33 o
   2   4   5      436.73      413.50      6.95 o
   3   4   5      125.74      123.78      2.79 o
   4   4   5        3.07        3.25      0.62 o
   5   4   5       42.15       43.64      3.20 o
   6   4   5       57.12       67.11      2.48 o
 -10   5   5        2.62        2.22      0.74 o
  -9   5   5        0.28       -0.40      0.56 o
  -8   5   5        4.93        4.43      0.74 o
  -7   5   5       28.49       30.33      1.31 o
  -6   5   5       73.48       73.51      1.93 o
  -5   5   5        6.55        4.63      0.58 o
  -4   5   5       18.52       24.81      0.86 o
  -3   5   5       49.52       54.19      1.23 o
  -2   5   5      189.30      185.57      2.87 o
  -1   5   5       17.64       17.44      0.69 o
   0   5   5       77.19       79.01      1.61 o
   1   5   5      794.79      772.61     12.20 o
   2   5   5       42.58       39.21      1.49 o
   3   5   5        0.09        0.36      0.54 o
   4   5   5        1.76        1.53      0.60 o
   5   5   5        1.66        1.03      0.63 o
   6   5   5        1.23        1.67      0.89 o
 -10   6   5        0.20        0.76      0.75 o
  -9   6   5        0.39        0.42      0.66 o
  -8   6   5        6.14        4.37      0.95 o
  -7   6   5        1.53        1.40      0.65 o
  -6   6   5        0.00        0.56      0.50 o
  -5   6   5       21.07       19.86      0.96 o
  -4   6   5        0.05       -0.05      0.39 o
  -3   6   5        0.01        0.33      0.46 o
  -2   6   5        3.59        3.89      0.54 o
  -1   6   5      111.40      101.86      1.99 o
   0   6   5      210.26      206.37      4.20 o
   1   6   5        1.35        2.07      0.63 o
   2   6   5       23.43       26.04      1.93 o
   3   6   5       22.06       26.21      1.33 o
   4   6   5       62.73       75.29      2.25 o
   5   6   5        8.02        8.45      1.58 o
  -9   7   5        1.08        1.35      0.90 o
  -8   7   5        1.01        1.55      1.05 o
  -7   7   5        0.35        0.70      0.73 o
  -6   7   5        6.35        7.31      0.89 o
  -5   7   5       35.66       38.36      1.53 o
  -4   7   5       25.24       23.81      1.21 o
  -3   7   5        0.00        0.25      0.47 o
  -2   7   5       43.30       41.25      2.01 o
  -1   7   5      127.95      139.31      3.35 o
   0   7   5       56.10       50.83      1.88 o
   1   7   5        9.86       11.80      1.02 o
   2   7   5        4.58        3.52      0.75 o
   3   7   5        6.20        5.72      0.87 o
   4   7   5        0.34        0.53      0.79 o
  -9   8   5        0.27        1.54      1.36 o
  -8   8   5        0.41        0.80      1.05 o
  -7   8   5        0.59        0.13      0.84 o
  -6   8   5        0.21       -0.07      0.67 o
  -5   8   5       14.17       17.19      1.17 o
  -4   8   5        5.57        5.62      0.98 o
  -3   8   5       37.35       35.00      1.51 o
  -2   8   5      119.85      124.75      6.18 o
  -1   8   5        2.22        3.29      0.81 o
   0   8   5        3.38        3.51      0.83 o
   1   8   5        0.80        0.34      0.65 o
   2   8   5       41.36       42.05      2.50 o
  -8   9   5        0.81        0.21      1.09 o
  -7   9   5       18.74       20.70      2.04 o
  -6   9   5       11.17       11.57      1.88 o
  -5   9   5        4.13        5.48      1.16 o
  -4   9   5        3.63        2.35      1.27 o
  -3   9   5       21.15       22.33      2.04 o
  -2   9   5       14.61       14.06      1.32 o
  -1   9   5        6.84        7.53      1.09 o
   0   9   5        0.16       -0.47      0.68 o
   1   9   5        2.65        1.95      1.16 o
  -6  10   5        0.61        1.65      1.75 o
  -5  10   5        2.44        2.60      1.38 o
  -4  10   5       29.42       28.58      6.19 o
  -3  10   5        3.64        2.84      2.42 o
  -2  10   5        0.00       -0.59      1.04 o
   0 -10   6        8.21        8.97      0.97 o
   1 -10   6        1.15        0.74      0.66 o
   2 -10   6        0.21       -0.32      0.73 o
   3 -10   6        2.75        2.75      1.72 o
   4 -10   6        1.67        2.68      1.25 o
   5 -10   6        0.77        1.05      1.57 o
  -2  -9   6        0.00        0.60      0.92 o
  -1  -9   6        2.05        1.43      0.68 o
   0  -9   6        5.15        6.63      0.91 o
   1  -9   6        0.21       -0.68      0.68 o
   2  -9   6        0.42        0.91      0.66 o
   3  -9   6       11.88       12.73      1.06 o
   4  -9   6        1.70        1.18      1.04 o
   5  -9   6        4.38        7.77      1.46 o
   6  -9   6        2.50        3.47      1.04 o
   7  -9   6        8.22        3.82      1.32 o
  -4  -8   6       14.89       16.92      1.28 o
  -3  -8   6        0.50        0.16      0.49 o
  -2  -8   6        2.92        2.26      0.62 o
  -1  -8   6       28.50       35.42      1.47 o
   0  -8   6       13.75       10.96      1.01 o
   1  -8   6        5.59        7.18      0.90 o
   2  -8   6        0.77        0.16      0.63 o
   3  -8   6        9.21        9.30      0.88 o
   4  -8   6        6.90        5.81      0.97 o
   5  -8   6        7.51       11.25      1.18 o
   6  -8   6        2.37        4.07      1.01 o
   7  -8   6       12.18       11.79      1.32 o
   8  -8   6        9.10        9.67      1.89 o
  -5  -7   6       22.39       19.93      1.56 o
  -4  -7   6        1.51        1.65      0.46 o
  -3  -7   6        0.07        0.45      0.45 o
  -2  -7   6        0.01        1.27      0.51 o
  -1  -7   6       32.13       25.32      1.22 o
   0  -7   6       16.96       13.50      1.00 o
   1  -7   6        0.35        1.54      0.62 o
   2  -7   6        0.15       -0.51      0.51 o
   3  -7   6        2.89        1.72      0.61 o
   4  -7   6        1.77        1.15      0.44 o
   5  -7   6        0.08        0.81      0.60 o
   6  -7   6        3.27        1.95      0.69 o
   7  -7   6        0.02        1.44      0.80 o
   8  -7   6        0.18        0.40      1.01 o
  -6  -6   6       12.61       11.49      1.78 o
  -5  -6   6        7.62        4.83      0.51 o
  -4  -6   6        1.28        3.13      0.43 o
  -3  -6   6       73.12       78.96      1.81 o
  -2  -6   6       31.53       29.71      1.23 o
  -1  -6   6       40.73       43.77      1.24 o
   0  -6   6        7.88        9.15      0.79 o
   1  -6   6        9.66       12.83      0.71 o
   2  -6   6       78.74       74.64      1.65 o
   3  -6   6       32.19       32.10      1.66 o
   4  -6   6        7.93        6.91      0.66 o
   5  -6   6        0.23       -0.50      0.50 o
   6  -6   6        2.75        4.22      0.86 o
   7  -6   6        1.28        1.76      0.77 o
   8  -6   6        1.21       -0.45      1.24 o
  -7  -5   6       48.99       61.68      4.11 o
  -6  -5   6       17.15       16.84      2.22 o
  -5  -5   6        5.68        8.25      0.43 o
  -4  -5   6        2.21        3.10      0.38 o
  -3  -5   6       84.29       66.69      1.25 o
  -2  -5   6      167.76      175.20      3.12 o
  -1  -5   6       33.85       35.84      0.95 o
   0  -5   6        0.06       -0.02      0.27 o
   1  -5   6        1.86        4.62      0.43 o
   2  -5   6       93.06       85.19      1.53 o
   3  -5   6        5.69        5.80      0.51 o
   4  -5   6        1.52        0.51      0.38 o
   5  -5   6        0.64        0.27      0.47 o
   6  -5   6        3.15        2.98      0.58 o
   7  -5   6        2.28        1.32      0.72 o
   8  -5   6        7.35        9.95      1.50 o
   9  -5   6        0.99        1.05      1.01 o
  -8  -4   6        6.37        6.53      1.85 o
  -7  -4   6        1.37        0.98      1.28 o
  -6  -4   6        2.53        3.34      1.28 o
  -5  -4   6      142.77      148.04      2.69 o
  -4  -4   6      145.15      152.88      2.37 o
  -3  -4   6      432.99      453.68      5.11 o
  -2  -4   6       51.93       63.61      1.09 o
  -1  -4   6       13.03       10.39      0.41 o
   0  -4   6        7.74       12.91      0.52 o
   1  -4   6       19.65       14.46      0.56 o
   2  -4   6       49.87       53.48      1.39 o
   3  -4   6      150.97      149.89      2.43 o
   4  -4   6       67.24       76.46      1.49 o
   5  -4   6        4.07        3.65      0.55 o
   6  -4   6       37.35       47.14      1.93 o
   7  -4   6       23.83       25.61      1.49 o
   8  -4   6        3.31        3.63      0.89 o
   9  -4   6        2.17        2.63      1.13 o
  -8  -3   6       46.92       52.28      1.52 o
  -7  -3   6       17.37       17.36      0.73 o
  -6  -3   6       45.17       46.16      1.13 o
  -5  -3   6      134.73      127.71      1.64 o
  -4  -3   6      862.37      845.48      8.93 o
  -3  -3   6      125.14      126.84      1.71 o
  -2  -3   6      250.82      239.34      2.58 o
  -1  -3   6      110.74       96.36      1.13 o
   0  -3   6      117.29      120.56      1.59 o
   1  -3   6        0.52        0.91      0.24 o
   2  -3   6       11.26       10.10      0.51 o
   3  -3   6       74.61       71.96      1.35 o
   4  -3   6        8.12       12.06      0.69 o
   5  -3   6        0.36       -0.14      0.39 o
   6  -3   6       10.71       10.61      0.98 o
   7  -3   6        1.27        1.85      0.72 o
   8  -3   6        1.58        0.41      0.87 o
   9  -3   6        6.23        6.69      1.64 o
  -9  -2   6        1.85        1.55      1.48 o
  -8  -2   6        1.23        1.29      0.46 o
  -7  -2   6       49.83       49.92      1.02 o
  -6  -2   6       95.62      101.40      1.58 o
  -5  -2   6      553.28      534.22      6.42 o
  -4  -2   6       36.36       31.40      0.59 o
  -3  -2   6        0.59        0.30      0.20 o
  -2  -2   6       11.87       14.28      0.47 o
  -1  -2   6       76.43      100.96      1.24 o
   0  -2   6      299.10      341.82      3.18 o
   1  -2   6       61.06       57.10      0.97 o
   2  -2   6       14.67       10.40      0.50 o
   3  -2   6      182.75      175.41      2.42 o
   4  -2   6      127.45      121.10      1.91 o
   5  -2   6       38.87       36.97      1.13 o
   6  -2   6      111.15      107.67      2.77 o
   7  -2   6        4.82        5.21      0.88 o
   8  -2   6        3.78        2.67      0.99 o
   9  -2   6        0.50        1.03      0.80 o
  -9  -1   6        6.74        9.24      1.12 o
  -8  -1   6        1.34        1.38      0.38 o
  -7  -1   6        0.07        0.39      0.32 o
  -6  -1   6      460.56      471.02      5.79 o
  -5  -1   6       35.93       33.11      0.75 o
  -4  -1   6        5.19        4.48      0.30 o
  -3  -1   6      182.14      159.10      2.00 o
  -2  -1   6      498.79      558.26      5.22 o
  -1  -1   6       73.14       62.24      0.86 o
   0  -1   6        5.56        7.18      0.34 o
   1  -1   6       32.40       27.82      0.71 o
   2  -1   6       86.53       96.21      1.52 o
   3  -1   6      235.45      237.45      3.24 o
   4  -1   6      120.27      114.99      2.01 o
   5  -1   6       26.52       22.06      1.02 o
   6  -1   6       57.96       50.32      1.80 o
   7  -1   6       10.16       12.58      1.54 o
   8  -1   6        0.36        0.36      0.68 o
 -10   0   6        3.28        3.51      0.67 o
  -9   0   6       56.02       59.67      1.61 o
  -8   0   6      108.86      108.22      2.20 o
  -7   0   6      476.99      476.58      6.01 o
  -6   0   6       15.49       13.39      0.59 o
  -5   0   6        6.37        8.93      0.40 o
  -4   0   6       59.40       68.22      1.13 o
  -3   0   6      312.12      372.01      3.64 o
  -2   0   6      142.94      157.73      1.65 o
  -1   0   6      261.98      282.30      3.13 o
   0   0   6        0.01        0.59      0.21 o
   1   0   6      279.88      322.03      3.81 o
   2   0   6        3.07        4.84      0.35 o
   3   0   6       61.35       53.38      1.24 o
   4   0   6        6.47        6.99      0.71 o
   5   0   6       41.66       34.55      1.70 o
   6   0   6       19.15       20.68      1.35 o
   7   0   6        1.98        0.49      0.64 o
   8   0   6       22.18       23.13      1.44 o
 -10   1   6       10.76       11.54      0.91 o
  -9   1   6        0.11        0.17      0.50 o
  -8   1   6       92.36       97.37      2.15 o
  -7   1   6        6.43        5.92      0.60 o
  -6   1   6       35.19       34.10      0.95 o
  -5   1   6       56.96       55.02      0.97 o
  -4   1   6      871.61      913.42      8.42 o
  -3   1   6       39.93       44.81      0.78 o
  -2   1   6      192.27      191.29      2.11 o
  -1   1   6      180.51      169.99      2.06 o
   0   1   6     1124.82     1243.39     13.12 o
   1   1   6        6.52        7.34      0.39 o
   2   1   6        0.47        0.56      0.23 o
   3   1   6       63.46       65.28      1.18 o
   4   1   6       74.09       70.33      1.65 o
   5   1   6        1.73        1.22      0.58 o
   6   1   6        0.21       -0.24      0.55 o
   7   1   6       29.27       31.72      1.53 o
   8   1   6        0.11       -0.32      0.68 o
 -10   2   6        5.01        4.79      0.79 o
  -9   2   6      207.05      217.90      3.92 o
  -8   2   6       58.61       58.19      1.65 o
  -7   2   6        8.71        9.16      0.71 o
  -6   2   6       20.87       17.49      0.84 o
  -5   2   6      394.41      445.01      5.46 o
  -4   2   6      244.80      246.36      2.88 o
  -3   2   6       17.38       19.39      0.73 o
  -2   2   6       47.41       48.28      0.98 o
  -1   2   6      575.61      614.11      6.79 o
   0   2   6        4.82        4.14      0.32 o
   1   2   6       45.95       49.64      0.95 o
   2   2   6      410.84      425.34      5.22 o
   3   2   6       29.38       30.10      0.82 o
   4   2   6      169.67      159.83      3.37 o
   5   2   6       20.99       19.39      1.12 o
   6   2   6       29.44       28.11      1.40 o
   7   2   6        2.05        0.85      0.66 o
 -10   3   6        2.07        2.82      0.75 o
  -9   3   6       24.33       27.01      1.28 o
  -8   3   6        3.92        4.57      0.68 o
  -7   3   6        0.54        0.25      0.44 o
  -6   3   6      105.38       98.61      2.18 o
  -5   3   6        1.80        1.43      0.43 o
  -4   3   6       29.30       29.67      0.77 o
  -3   3   6      662.99      693.95      7.71 o
  -2   3   6      301.21      330.97      4.01 o
  -1   3   6     1295.94     1385.70     14.67 o
   0   3   6      135.51      132.63      1.82 o
   1   3   6      168.98      166.62      2.35 o
   2   3   6      203.79      181.78      2.59 o
   3   3   6      234.43      218.27      4.22 o
   4   3   6       21.95       19.58      1.17 o
   5   3   6       24.37       23.93      1.08 o
   6   3   6        4.67        4.59      0.69 o
   7   3   6        0.11        0.70      0.71 o
 -10   4   6       31.07       31.80      1.49 o
  -9   4   6        0.44       -0.03      0.55 o
  -8   4   6       14.32       13.16      0.94 o
  -7   4   6       73.13       80.75      2.03 o
  -6   4   6      136.67      132.68      2.39 o
  -5   4   6       54.09       56.26      1.42 o
  -4   4   6       29.57       33.34      0.95 o
  -3   4   6        0.07        0.01      0.31 o
  -2   4   6       90.81       88.25      1.56 o
  -1   4   6       35.12       35.28      0.94 o
   0   4   6       67.44       69.54      1.47 o
   1   4   6      102.56      103.95      1.90 o
   2   4   6      165.43      159.46      3.39 o
   3   4   6        0.26       -0.47      0.47 o
   4   4   6       55.26       48.09      1.72 o
   5   4   6       10.62       11.29      1.31 o
   6   4   6        5.74        4.58      0.86 o
 -10   5   6        3.35        1.97      0.74 o
  -9   5   6        1.37        0.85      0.79 o
  -8   5   6       12.93       11.71      0.96 o
  -7   5   6        6.01        6.86      0.82 o
  -6   5   6       24.17       24.54      1.07 o
  -5   5   6       41.71       47.85      1.37 o
  -4   5   6      210.61      207.14      2.96 o
  -3   5   6      170.57      184.74      2.70 o
  -2   5   6        0.10        0.90      0.40 o
  -1   5   6       47.99       51.30      1.33 o
   0   5   6       43.59       40.42      1.19 o
   1   5   6      456.59      442.27      7.59 o
   2   5   6        0.09       -0.11      0.50 o
   3   5   6        0.05       -0.35      0.53 o
   4   5   6       26.91       28.52      1.42 o
   5   5   6        6.73        7.49      0.91 o
  -9   6   6        1.03        0.21      0.68 o
  -8   6   6       49.73       45.61      2.48 o
  -7   6   6        0.00        0.55      0.62 o
  -6   6   6        0.03        0.19      0.58 o
  -5   6   6       10.14       11.97      1.17 o
  -4   6   6        3.47        2.59      0.61 o
  -3   6   6        3.29        3.28      0.54 o
  -2   6   6      147.18      159.08      2.73 o
  -1   6   6      192.62      182.81      3.35 o
   0   6   6      240.22      241.60      4.83 o
   1   6   6        4.61        3.47      0.71 o
   2   6   6        3.27        2.85      0.79 o
   3   6   6        1.14        0.67      0.72 o
   4   6   6       31.14       30.28      1.52 o
  -9   7   6        0.77       -0.40      1.05 o
  -8   7   6        0.01        0.13      0.87 o
  -7   7   6        7.45        8.21      1.09 o
  -6   7   6       18.99       18.54      1.21 o
  -5   7   6      103.94      112.06      2.68 o
  -4   7   6        0.82        1.54      0.61 o
  -3   7   6       35.09       35.10      1.26 o
  -2   7   6       15.75       12.73      0.98 o
  -1   7   6      216.19      217.18      4.61 o
   0   7   6       32.24       27.26      1.46 o
   1   7   6        5.35        5.81      0.87 o
   2   7   6        2.88        3.86      0.83 o
   3   7   6        0.05        1.07      0.70 o
  -8   8   6        0.11        0.93      1.05 o
  -7   8   6       16.16       14.77      1.41 o
  -6   8   6        0.02       -0.65      0.65 o
  -5   8   6        2.33        1.41      0.91 o
  -4   8   6        7.19        9.28      1.16 o
  -3   8   6       28.29       27.96      1.66 o
  -2   8   6      142.35      152.68      3.82 o
  -1   8   6        0.00        0.52      0.71 o
   0   8   6        0.50        0.13      0.69 o
   1   8   6        2.32        2.31      0.81 o
   2   8   6       12.30       11.79      1.18 o
  -7   9   6        3.25        2.94      1.36 o
  -6   9   6        4.14        2.95      1.09 o
  -5   9   6        0.32       -0.63      0.89 o
  -4   9   6        2.16        1.21      1.22 o
  -3   9   6       54.03       61.52      3.13 o
  -2   9   6       17.07       13.52      1.76 o
  -1   9   6        0.10       -0.63      0.73 o
   0   9   6        0.73        1.18      0.84 o
  -4  10   6       50.36       57.50      3.25 o
   0 -10   7        2.01        2.32      0.73 o
   1 -10   7        0.12        0.02      0.65 o
   2 -10   7        2.33        2.61      0.81 o
   3 -10   7        8.80       11.34      1.65 o
   4 -10   7        6.70        9.05      1.58 o
   5 -10   7        0.99        1.94      1.21 o
  -2  -9   7        0.02        1.15      0.64 o
  -1  -9   7        7.19        6.39      1.18 o
   0  -9   7        0.17        0.57      0.67 o
   1  -9   7        9.70       11.15      1.13 o
   2  -9   7       53.51       53.89      2.15 o
   3  -9   7        6.45        6.25      0.90 o
   4  -9   7        4.59        7.26      1.41 o
   5  -9   7        0.02        1.94      1.18 o
   6  -9   7       39.83       44.23      4.09 o
  -4  -8   7        0.24        1.05      0.55 o
  -3  -8   7        0.24        0.31      0.87 o
  -2  -8   7        0.44        0.32      0.53 o
  -1  -8   7       10.37       10.58      0.95 o
   0  -8   7        3.25        2.36      0.71 o
   1  -8   7       34.41       33.17      1.59 o
   2  -8   7        2.67        1.05      0.90 o
   3  -8   7        2.85        3.95      0.87 o
   4  -8   7       27.73       29.91      1.66 o
   5  -8   7        0.00        0.33      0.82 o
   6  -8   7        7.98       10.84      1.56 o
   7  -8   7        5.41        5.99      1.38 o
  -5  -7   7        0.39        0.82      0.82 o
  -4  -7   7       13.26       15.65      0.86 o
  -3  -7   7        0.02        0.06      0.46 o
  -2  -7   7        1.59        2.39      0.70 o
  -1  -7   7        0.00       -0.03      0.58 o
   0  -7   7       67.63       55.93      1.84 o
   1  -7   7        0.85        1.12      0.63 o
   2  -7   7        0.08        0.71      0.63 o
   3  -7   7        2.28        0.34      0.57 o
   4  -7   7        1.32        2.00      0.64 o
   5  -7   7      203.34      211.47      4.63 o
   6  -7   7        0.30        1.13      0.77 o
   7  -7   7        5.76        5.27      1.04 o
   8  -7   7        0.83        1.72      1.15 o
  -6  -6   7        7.88        6.85      0.82 o
  -5  -6   7        3.84        3.77      0.57 o
  -4  -6   7        3.85        6.40      0.71 o
  -3  -6   7       36.64       33.37      1.03 o
  -2  -6   7        0.32        0.13      0.42 o
  -1  -6   7        0.86       -0.47      0.47 o
   0  -6   7       23.51       24.61      1.20 o
   1  -6   7        5.62        4.75      0.64 o
   2  -6   7       67.80       66.95      1.59 o
   3  -6   7       20.61       18.77      0.93 o
   4  -6   7       20.60       20.17      1.27 o
   5  -6   7        4.16        5.22      0.86 o
   6  -6   7        3.20        3.91      0.77 o
   7  -6   7        0.44       -0.44      0.67 o
   8  -6   7        0.20        1.92      1.05 o
  -7  -5   7        4.93        4.58      0.51 o
  -6  -5   7        5.69        5.12      0.52 o
  -5  -5   7        0.84        2.29      0.31 o
  -4  -5   7        8.04        6.59      0.45 o
  -3  -5   7        5.73        8.92      0.51 o
  -2  -5   7       64.95       62.35      1.28 o
  -1  -5   7       29.98       32.17      1.18 o
   0  -5   7      264.26      265.77      3.65 o
   1  -5   7        4.95        4.93      0.57 o
   2  -5   7       42.03       40.03      1.29 o
   3  -5   7       29.92       27.02      1.13 o
   4  -5   7       23.08       19.48      0.92 o
   5  -5   7        8.02        4.56      0.72 o
   6  -5   7        0.24        0.99      0.67 o
   7  -5   7        3.93       -0.36      0.88 o
   8  -5   7        0.04        0.18      1.77 o
  -8  -4   7       10.54        9.31      0.66 o
  -7  -4   7        1.91        1.66      0.43 o
  -6  -4   7        0.41        0.31      0.36 o
  -5  -4   7       38.57       38.25      1.00 o
  -4  -4   7       23.12       20.59      0.66 o
  -3  -4   7        1.97        0.60      0.28 o
  -2  -4   7        2.43        3.46      0.38 o
  -1  -4   7       55.97       45.54      0.77 o
   0  -4   7      120.37      114.65      1.64 o
   1  -4   7       16.30       15.20      0.57 o
   2  -4   7        1.00        0.37      0.27 o
   3  -4   7        0.97        1.20      0.37 o
   4  -4   7       84.13       80.44      1.76 o
   5  -4   7       30.04       30.52      1.13 o
   6  -4   7        1.82        2.78      0.68 o
   7  -4   7       24.23       24.15      1.52 o
   8  -4   7        0.03       -0.28      0.88 o
  -8  -3   7        0.07       -0.13      0.42 o
  -7  -3   7        4.61        2.46      0.40 o
  -6  -3   7       17.84       18.35      0.76 o
  -5  -3   7        7.98        6.14      0.39 o
  -4  -3   7        5.93        5.42      0.37 o
  -3  -3   7        3.54        2.99      0.32 o
  -2  -3   7      114.61      117.26      2.58 o
  -1  -3   7       92.76      104.09      1.26 o
   0  -3   7        9.05       10.14      0.40 o
   1  -3   7        6.56        5.10      0.37 o
   2  -3   7       17.92       12.64      0.59 o
   3  -3   7        6.79        5.06      0.47 o
   4  -3   7       60.97       66.46      1.54 o
   5  -3   7       71.46       68.23      1.62 o
   6  -3   7       13.34       11.27      0.90 o
   7  -3   7       13.24       12.15      1.18 o
   8  -3   7       27.75       30.60      1.75 o
  -9  -2   7        1.48        1.49      0.80 o
  -8  -2   7        0.48        0.57      0.38 o
  -7  -2   7       54.85       56.36      1.17 o
  -6  -2   7       61.68       56.17      1.14 o
  -5  -2   7        3.99        5.24      0.52 o
  -4  -2   7       16.90       17.24      0.57 o
  -3  -2   7       18.34       20.09      0.94 o
  -2  -2   7        1.94        1.40      0.23 o
  -1  -2   7       73.94       80.63      1.11 o
   0  -2   7       12.95       13.50      0.42 o
   1  -2   7       20.33       18.42      0.64 o
   2  -2   7       97.59       93.75      1.58 o
   3  -2   7       43.99       43.72      1.06 o
   4  -2   7       92.45      100.29      1.93 o
   5  -2   7       89.83       86.33      1.83 o
   6  -2   7        0.00        0.61      0.60 o
   7  -2   7        8.40        8.80      1.02 o
   8  -2   7       20.27       20.46      2.26 o
  -9  -1   7        7.95        8.62      0.95 o
  -8  -1   7        0.30        0.43      0.41 o
  -7  -1   7       22.40       23.06      0.81 o
  -6  -1   7       37.98       33.70      0.91 o
  -5  -1   7        0.08        0.49      0.27 o
  -4  -1   7      167.29      183.23      2.34 o
  -3  -1   7      161.10      173.87      1.93 o
  -2  -1   7      121.05      126.64      1.52 o
  -1  -1   7      127.91      127.04      1.51 o
   0  -1   7       47.57       46.59      0.78 o
   1  -1   7       27.76       28.91      0.78 o
   2  -1   7       35.71       26.16      0.78 o
   3  -1   7       70.87       67.33      1.32 o
   4  -1   7       92.70       92.85      1.83 o
   5  -1   7       30.58       28.37      1.18 o
   6  -1   7        1.73        1.43      0.84 o
   7  -1   7       21.96       22.71      1.42 o
   8  -1   7        5.54        7.17      1.08 o
  -9   0   7       13.30       15.79      0.99 o
  -8   0   7       10.26       10.07      0.74 o
  -7   0   7      130.87      129.07      2.45 o
  -6   0   7        4.06        2.99      0.41 o
  -5   0   7        4.55        3.72      0.37 o
  -4   0   7       10.93       11.13      0.42 o
  -3   0   7       38.17       46.85      0.82 o
  -2   0   7       51.34       50.43      0.85 o
  -1   0   7        0.33        1.77      0.33 o
   0   0   7       52.70       51.80      0.96 o
   1   0   7      274.49      251.72      3.17 o
   2   0   7      312.44      320.96      3.95 o
   3   0   7      304.51      290.77      3.66 o
   4   0   7       27.10       27.17      0.97 o
   5   0   7       29.90       31.13      1.42 o
   6   0   7       24.57       25.98      1.71 o
   7   0   7        2.99        2.70      0.78 o
   8   0   7        1.32        1.47      0.84 o
 -10   1   7        0.47        0.26      0.56 o
  -9   1   7        1.31        1.08      0.56 o
  -8   1   7      118.73      116.37      2.45 o
  -7   1   7       13.68       13.42      0.82 o
  -6   1   7        2.41        3.12      0.84 o
  -5   1   7       27.36       28.69      0.70 o
  -4   1   7        8.18        6.48      0.37 o
  -3   1   7        4.55        5.05      0.32 o
  -2   1   7      141.10      142.67      1.86 o
  -1   1   7      166.32      166.04      2.27 o
   0   1   7      108.80       96.04      1.55 o
   1   1   7      125.56      140.27      2.05 o
   2   1   7      109.81      100.21      1.52 o
   3   1   7       26.20       25.88      0.92 o
   4   1   7      114.34      109.33      2.70 o
   5   1   7       82.40       85.08      2.40 o
   6   1   7        5.59        6.50      0.87 o
   7   1   7       11.11       10.13      1.08 o
 -10   2   7       20.22       21.01      1.62 o
  -9   2   7       98.70      100.79      2.41 o
  -8   2   7        5.57        6.38      0.72 o
  -7   2   7        5.09        5.97      0.73 o
  -6   2   7        1.18        0.77      0.41 o
  -5   2   7      123.67      127.56      2.21 o
  -4   2   7        0.09        0.10      0.29 o
  -3   2   7       77.54       75.23      1.24 o
  -2   2   7      769.09      780.45      8.56 o
  -1   2   7        6.42        7.88      0.47 o
   0   2   7        0.45        1.20      0.32 o
   1   2   7        0.59        0.23      0.26 o
   2   2   7       70.02       75.75      1.56 o
   3   2   7        0.08        0.08      0.37 o
   4   2   7        1.46        1.63      0.54 o
   5   2   7       21.44       20.78      1.23 o
   6   2   7        2.80        3.24      0.76 o
   7   2   7       20.29       22.31      1.25 o
 -10   3   7       28.01       28.40      1.40 o
  -9   3   7       14.17       14.12      1.02 o
  -8   3   7        1.41        0.00      0.51 o
  -7   3   7        0.81        0.64      0.63 o
  -6   3   7       40.01       36.13      1.13 o
  -5   3   7        4.52        3.94      0.67 o
  -4   3   7        5.47        5.09      0.46 o
  -3   3   7        0.93        0.23      0.32 o
  -2   3   7       18.30       20.52      0.74 o
  -1   3   7       48.06       39.86      1.00 o
   0   3   7        1.37        0.61      0.28 o
   1   3   7        4.70        3.50      0.47 o
   2   3   7       38.02       38.84      1.26 o
   3   3   7        6.29        5.08      0.71 o
   4   3   7        8.01       10.02      0.92 o
   5   3   7       22.40       20.95      1.28 o
   6   3   7        0.45       -0.08      0.66 o
 -10   4   7       23.77       25.50      1.39 o
  -9   4   7        0.18       -0.52      0.69 o
  -8   4   7        5.06        5.50      0.76 o
  -7   4   7       12.95       11.98      1.01 o
  -6   4   7       16.52       17.16      1.00 o
  -5   4   7        7.98        7.05      0.66 o
  -4   4   7       56.98       56.67      2.07 o
  -3   4   7       32.54       38.88      1.05 o
  -2   4   7       90.09       92.56      1.86 o
  -1   4   7       13.20       12.27      0.70 o
   0   4   7       13.96       17.07      0.79 o
   1   4   7        8.08       10.03      0.75 o
   2   4   7        1.12        2.62      0.64 o
   3   4   7        3.18        5.50      0.79 o
   4   4   7        3.01        2.77      0.70 o
   5   4   7        5.78        6.13      0.90 o
   6   4   7       14.88       18.86      1.32 o
 -10   5   7        1.46        1.47      0.79 o
  -9   5   7        0.13       -0.09      0.58 o
  -8   5   7       44.61       45.53      1.66 o
  -7   5   7        1.67        0.53      1.05 o
  -6   5   7        1.46        1.06      0.60 o
  -5   5   7       18.71       19.21      0.97 o
  -4   5   7       50.32       52.42      1.44 o
  -3   5   7       36.79       42.31      1.62 o
  -2   5   7       21.39       21.95      0.94 o
  -1   5   7       14.53       18.26      0.85 o
   0   5   7      117.75      116.69      2.47 o
   1   5   7        0.22        0.87      0.59 o
   2   5   7        5.15        5.72      0.90 o
   3   5   7       23.96       24.99      1.43 o
   4   5   7        5.73        4.07      0.80 o
   5   5   7        0.00       -0.45      0.77 o
  -9   6   7       19.96       19.32      1.44 o
  -8   6   7        2.43        2.87      1.53 o
  -7   6   7        4.34        5.14      0.95 o
  -6   6   7       53.46       52.87      2.06 o
  -5   6   7        0.31        1.18      0.62 o
  -4   6   7       64.63       60.66      1.87 o
  -3   6   7       24.98       24.10      1.03 o
  -2   6   7        0.02       -0.09      0.44 o
  -1   6   7        2.05        2.46      0.63 o
   0   6   7       15.02       15.02      1.14 o
   1   6   7        0.23        0.21      0.62 o
   2   6   7        0.00       -0.58      0.59 o
   3   6   7        0.66        0.34      0.64 o
   4   6   7        7.62        6.88      0.98 o
  -9   7   7        1.99        3.65      0.97 o
  -8   7   7        0.14        0.38      0.94 o
  -7   7   7        1.89        4.69      0.98 o
  -6   7   7       29.16       26.05      1.59 o
  -5   7   7        8.09        9.80      0.99 o
  -4   7   7        7.69        7.54      0.88 o
  -3   7   7        0.81        0.90      0.75 o
  -2   7   7        1.22        2.13      0.67 o
  -1   7   7       53.21       52.05      2.23 o
   0   7   7        6.78        7.61      1.00 o
   1   7   7       23.71       25.14      1.98 o
   2   7   7       12.76       11.24      1.16 o
   3   7   7        3.59        5.29      1.23 o
  -8   8   7        0.01        1.45      1.06 o
  -7   8   7        0.77        0.56      0.84 o
  -6   8   7        0.06        0.90      0.81 o
  -5   8   7        0.00        0.92      0.86 o
  -4   8   7        1.11        1.03      0.84 o
  -3   8   7        4.50        3.47      1.19 o
  -2   8   7       54.54       62.31      3.02 o
  -1   8   7        1.59        1.91      0.86 o
   0   8   7       12.14       11.25      1.24 o
   1   8   7        1.72        2.61      0.88 o
  -6   9   7        4.14        1.68      1.21 o
  -5   9   7        0.36        0.57      0.96 o
  -4   9   7        1.89        5.03      1.41 o
  -3   9   7       36.27       34.62      2.51 o
  -2   9   7        6.00        7.65      3.00 o
  -1   9   7        0.18        0.22      1.25 o
   1 -10   8       11.67       10.13      1.23 o
   2 -10   8        2.19        3.12      0.88 o
   3 -10   8       14.74       15.71      1.86 o
  -2  -9   8        0.60        0.55      1.27 o
  -1  -9   8        6.60        8.40      1.23 o
   0  -9   8        6.49        8.51      1.04 o
   1  -9   8        2.24        3.40      0.89 o
   2  -9   8        6.72        7.02      1.09 o
   3  -9   8        5.35        4.30      1.23 o
   4  -9   8        0.54       -0.13      2.11 o
   5  -9   8        0.91        1.49      1.48 o
   6  -9   8       10.42       11.17      2.31 o
  -3  -8   8        0.07        0.89      1.19 o
  -2  -8   8        2.35        3.14      0.84 o
  -1  -8   8       42.99       52.51      2.29 o
   0  -8   8        5.08        5.15      0.86 o
   1  -8   8        3.94        0.75      0.71 o
   2  -8   8       85.64       96.05      2.83 o
   3  -8   8        7.43        6.74      1.70 o
   4  -8   8        3.51        3.89      1.64 o
   5  -8   8        0.29        0.84      1.02 o
   6  -8   8       27.71       30.76      1.88 o
   7  -8   8       23.13       23.38      2.11 o
  -5  -7   8        2.45        2.70      0.64 o
  -4  -7   8        1.93        1.59      0.62 o
  -3  -7   8       21.89       25.58      1.33 o
  -2  -7   8        1.09        1.75      0.59 o
  -1  -7   8        6.58        6.62      1.01 o
   0  -7   8       47.84       44.97      2.08 o
   1  -7   8       43.66       41.71      2.05 o
   2  -7   8        6.95        5.91      1.20 o
   3  -7   8        1.17        1.47      0.77 o
   4  -7   8       11.43       12.28      1.42 o
   5  -7   8      126.73      124.11      3.38 o
   6  -7   8       14.34       14.91      1.38 o
   7  -7   8        3.90        5.54      1.21 o
  -6  -6   8        2.94        3.28      1.08 o
  -5  -6   8        0.50        0.34      0.40 o
  -4  -6   8        6.81        9.17      0.65 o
  -3  -6   8        0.39        0.00      0.46 o
  -2  -6   8       21.44       23.63      1.13 o
  -1  -6   8       63.93       59.35      1.84 o
   0  -6   8      110.31       99.25      3.69 o
   1  -6   8       65.49       65.63      1.98 o
   2  -6   8       33.48       35.99      1.54 o
   3  -6   8       19.09       18.96      1.06 o
   4  -6   8        1.37        0.99      0.60 o
   5  -6   8       73.61       74.30      2.14 o
   6  -6   8        1.92        0.69      1.44 o
   7  -6   8        0.01        0.88      0.77 o
   8  -6   8       10.43       13.48      1.79 o
  -7  -5   8        8.33        8.46      0.70 o
  -6  -5   8        1.50        3.10      0.66 o
  -5  -5   8        1.81        2.62      0.50 o
  -4  -5   8       11.32        8.61      0.53 o
  -3  -5   8        1.50        1.60      0.36 o
  -2  -5   8        6.02       11.21      0.61 o
  -1  -5   8      104.92       87.39      2.21 o
   0  -5   8      222.52      214.32      3.63 o
   1  -5   8        1.35        0.98      0.45 o
   2  -5   8        0.87       -0.13      0.66 o
   3  -5   8      242.68      257.45      3.89 o
   4  -5   8       55.20       59.58      2.51 o
   5  -5   8       10.08       13.81      1.01 o
   6  -5   8        5.83        5.32      0.94 o
   7  -5   8       10.04       12.52      1.60 o
   8  -5   8       16.41       19.47      3.36 o
  -7  -4   8        0.00       -0.26      0.44 o
  -6  -4   8        2.34        2.49      0.52 o
  -5  -4   8       11.24       12.37      0.57 o
  -4  -4   8        4.66        5.67      0.45 o
  -3  -4   8        0.53        0.28      0.31 o
  -2  -4   8       84.84       82.01      1.68 o
  -1  -4   8       47.98       58.52      0.98 o
   0  -4   8        3.07        4.84      0.45 o
   1  -4   8        5.59        6.51      0.57 o
   2  -4   8      129.82      126.20      2.26 o
   3  -4   8       33.43       29.40      0.96 o
   4  -4   8        2.58        3.07      0.54 o
   5  -4   8       32.12       30.55      1.32 o
   6  -4   8        4.63        6.02      1.23 o
   7  -4   8        1.02        1.05      0.95 o
   8  -4   8        0.01        2.79      1.08 o
  -8  -3   8       10.64       12.25      1.13 o
  -7  -3   8       10.39       10.39      0.58 o
  -6  -3   8        0.12        0.30      0.31 o
  -5  -3   8       31.16       28.20      0.82 o
  -4  -3   8       50.16       55.40      1.17 o
  -3  -3   8       28.22       25.67      0.79 o
  -2  -3   8      192.71      156.95      2.10 o
  -1  -3   8       59.90       56.58      0.97 o
   0  -3   8       37.80       35.55      1.09 o
   1  -3   8      198.31      189.79      2.62 o
   2  -3   8       16.40       18.04      0.73 o
   3  -3   8        0.40       -0.10      0.31 o
   4  -3   8        0.59        0.48      0.41 o
   5  -3   8        2.91        3.21      0.56 o
   6  -3   8       13.66       12.64      1.15 o
   7  -3   8        0.59        0.38      0.76 o
   8  -3   8        0.01        0.16      0.96 o
  -8  -2   8        9.12        9.35      0.68 o
  -7  -2   8       47.47       52.89      1.20 o
  -6  -2   8       47.30       49.82      1.14 o
  -5  -2   8       50.81       56.30      1.19 o
  -4  -2   8        1.02        0.75      0.35 o
  -3  -2   8       74.30       87.23      1.74 o
  -2  -2   8        9.22        7.85      0.44 o
  -1  -2   8        1.87        2.51      0.28 o
   0  -2   8       90.26       88.64      1.31 o
   1  -2   8        0.18        0.11      0.28 o
   2  -2   8      208.24      198.00      2.75 o
   3  -2   8       16.89       15.36      0.69 o
   4  -2   8        3.39        6.97      0.63 o
   5  -2   8       45.96       45.05      2.33 o
   6  -2   8       65.83       71.29      2.36 o
   7  -2   8        4.55        4.73      0.95 o
   8  -2   8        0.00        0.02      0.78 o
  -9  -1   8        0.18       -0.44      0.47 o
  -8  -1   8        1.59        1.41      0.49 o
  -7  -1   8        8.50        7.78      0.65 o
  -6  -1   8       32.30       29.61      0.90 o
  -5  -1   8       69.36       62.75      1.30 o
  -4  -1   8        6.03        4.18      0.39 o
  -3  -1   8       39.55       37.38      0.83 o
  -2  -1   8       61.17       59.36      1.09 o
  -1  -1   8        0.20       -0.15      0.19 o
   0  -1   8      144.51      138.39      1.80 o
   1  -1   8        0.08        0.30      0.28 o
   2  -1   8       23.58       26.67      0.84 o
   3  -1   8      115.81      100.39      1.94 o
   4  -1   8      178.45      162.60      2.74 o
   5  -1   8        0.03        0.36      0.57 o
   6  -1   8       44.91       41.53      1.80 o
   7  -1   8       32.25       35.35      1.78 o
   8  -1   8        0.33        1.25      0.81 o
  -9   0   8        7.29        8.72      0.78 o
  -8   0   8        3.81        3.67      0.99 o
  -7   0   8        0.19        0.45      0.44 o
  -6   0   8        0.06        0.49      0.41 o
  -5   0   8        0.88        1.79      0.37 o
  -4   0   8        2.99        3.11      0.32 o
  -3   0   8       11.72       11.19      0.60 o
  -2   0   8       16.21       16.06      0.55 o
  -1   0   8       11.60       11.47      0.59 o
   0   0   8       40.12       40.61      0.97 o
   1   0   8      289.65      282.30      3.31 o
   2   0   8      136.44      156.94      2.57 o
   3   0   8       75.70       86.33      1.77 o
   4   0   8        1.06        0.84      0.50 o
   5   0   8        4.55        6.99      1.23 o
   6   0   8        0.16        0.99      0.70 o
   7   0   8       16.87       20.81      1.44 o
  -9   1   8        2.09        1.85      0.60 o
  -8   1   8       32.74       32.48      1.47 o
  -7   1   8        1.49        0.46      0.47 o
  -6   1   8        0.22       -0.20      0.38 o
  -5   1   8       28.72       29.76      1.43 o
  -4   1   8        2.01        1.60      0.30 o
  -3   1   8       16.10       17.01      0.64 o
  -2   1   8        2.41        1.70      0.29 o
  -1   1   8       12.96       14.91      0.62 o
   0   1   8        3.08        1.60      0.34 o
   1   1   8       69.92       65.66      1.46 o
   2   1   8       23.96       21.72      0.80 o
   3   1   8        0.31        0.12      0.40 o
   4   1   8       55.48       55.56      2.37 o
   5   1   8       53.79       56.42      2.00 o
   6   1   8       13.78       14.24      1.21 o
   7   1   8        2.38        3.41      1.05 o
 -10   2   8        1.09        1.43      0.66 o
  -9   2   8        5.68        5.74      0.80 o
  -8   2   8        0.04       -0.48      0.49 o
  -7   2   8        0.38       -0.17      0.43 o
  -6   2   8        0.01       -0.37      0.37 o
  -5   2   8        0.75        0.44      0.34 o
  -4   2   8      108.25      113.86      2.43 o
  -3   2   8       33.11       33.98      0.93 o
  -2   2   8      617.10      618.81      7.02 o
  -1   2   8        4.75        6.15      0.47 o
   0   2   8      186.71      205.98      2.83 o
   1   2   8        9.94       14.26      0.95 o
   2   2   8       15.29       17.43      0.81 o
   3   2   8        0.01       -0.03      0.47 o
   4   2   8        4.19        5.67      1.01 o
   5   2   8       16.13       14.80      1.00 o
   6   2   8        0.56        0.70      0.57 o
 -10   3   8       24.95       26.75      1.79 o
  -9   3   8        1.61        1.04      0.64 o
  -8   3   8        0.17        0.01      0.70 o
  -7   3   8       18.41       19.62      1.06 o
  -6   3   8        3.27        3.88      0.75 o
  -5   3   8        9.84       10.33      0.71 o
  -4   3   8       57.94       52.54      1.37 o
  -3   3   8        0.03       -0.22      0.30 o
  -2   3   8       34.35       36.36      1.01 o
  -1   3   8       18.04       17.01      0.71 o
   0   3   8        0.66        0.96      0.57 o
   1   3   8        2.39        0.95      0.40 o
   2   3   8      136.48      129.01      2.61 o
   3   3   8       97.93       92.75      2.56 o
   4   3   8       40.95       40.18      1.73 o
   5   3   8        0.82        0.22      0.65 o
   6   3   8        1.39        3.19      0.84 o
 -10   4   8        1.89        0.47      0.66 o
  -9   4   8        0.35        0.50      0.72 o
  -8   4   8        3.13        3.29      0.70 o
  -7   4   8       15.79       16.77      1.32 o
  -6   4   8       29.38       36.34      1.43 o
  -5   4   8       20.11       20.82      0.98 o
  -4   4   8       13.24       17.59      1.10 o
  -3   4   8      207.19      208.65      2.99 o
  -2   4   8       82.21       84.11      1.78 o
  -1   4   8      100.28      103.49      2.03 o
   0   4   8       27.31       21.76      0.97 o
   1   4   8        3.07        1.51      0.53 o
   2   4   8       24.56       21.73      1.70 o
   3   4   8       10.23       11.00      1.15 o
   4   4   8        0.80        0.04      0.62 o
   5   4   8        2.53        1.23      0.96 o
  -9   5   8        5.35        3.66      0.81 o
  -8   5   8        0.24        0.56      0.61 o
  -7   5   8       17.58       13.79      1.23 o
  -6   5   8        0.06       -0.54      0.54 o
  -5   5   8        0.13       -0.35      0.47 o
  -4   5   8        0.89        1.17      0.54 o
  -3   5   8       21.67       20.32      1.09 o
  -2   5   8        0.00       -0.38      0.38 o
  -1   5   8       31.13       34.73      1.21 o
   0   5   8       25.33       24.55      1.15 o
   1   5   8       13.88       15.42      1.14 o
   2   5   8       33.46       31.98      1.56 o
   3   5   8        6.50        6.51      1.09 o
   4   5   8       15.71       16.79      1.29 o
  -9   6   8        2.83        3.04      0.95 o
  -8   6   8       47.02       52.30      2.75 o
  -7   6   8        0.00       -0.80      0.80 o
  -6   6   8        6.84        8.63      1.38 o
  -5   6   8        3.96        4.75      1.09 o
  -4   6   8        7.82        8.63      0.97 o
  -3   6   8        0.11        0.99      0.60 o
  -2   6   8        7.83        6.20      0.98 o
  -1   6   8        3.75        4.14      0.83 o
   0   6   8       17.54       19.01      1.31 o
   1   6   8       21.47       20.72      1.67 o
   2   6   8       13.23       14.08      1.21 o
   3   6   8       13.07       11.81      1.19 o
  -8   7   8        2.94        3.17      1.70 o
  -7   7   8        0.93        1.19      0.85 o
  -6   7   8       10.23       11.81      1.67 o
  -5   7   8        0.04        0.55      0.63 o
  -4   7   8        2.98        3.33      1.15 o
  -3   7   8        1.95        1.99      0.83 o
  -2   7   8        9.86       10.37      1.46 o
  -1   7   8       13.44       15.08      1.63 o
   0   7   8        6.87        8.25      1.08 o
   1   7   8        1.92        3.05      1.23 o
   2   7   8        0.00       -0.21      0.85 o
  -7   8   8        0.03        0.51      0.82 o
  -6   8   8        1.44        1.82      1.18 o
  -5   8   8        0.34       -0.80      0.80 o
  -4   8   8        7.40        8.22      1.21 o
  -3   8   8        3.05        5.38      1.39 o
  -2   8   8        1.21        1.13      1.12 o
  -1   8   8        5.31        5.16      1.37 o
   0   8   8        0.88        0.73      0.82 o
  -5   9   8        0.93       -0.03      1.23 o
  -4   9   8        3.59        5.11      1.50 o
  -3   9   8       12.35       15.21      1.94 o
  -2   9   8        0.65        0.71      1.16 o
  -1  -9   9       30.51       30.87      1.62 o
   0  -9   9        6.08        6.53      1.78 o
   1  -9   9        4.59        4.75      1.21 o
   2  -9   9       16.84       14.77      1.66 o
   3  -9   9        1.71        2.91      1.53 o
   4  -9   9       14.73       17.65      2.55 o
   5  -9   9        0.17        0.49      1.58 o
  -3  -8   9       12.58       16.57      1.78 o
  -2  -8   9       12.46       14.98      1.68 o
  -1  -8   9        8.84        9.66      0.99 o
   0  -8   9        6.90        5.42      1.07 o
   1  -8   9       22.87       23.01      1.74 o
   2  -8   9       24.87       21.58      2.44 o
   3  -8   9        1.24        0.98      1.30 o
   4  -8   9       22.28       24.52      2.02 o
   5  -8   9        0.81        1.45      0.93 o
   6  -8   9        5.82        3.41      1.32 o
  -4  -7   9       11.32       11.77      1.41 o
  -3  -7   9       24.93       25.78      1.27 o
  -2  -7   9        9.62       10.54      0.92 o
  -1  -7   9       31.95       34.57      1.95 o
   0  -7   9       20.14       20.53      1.25 o
   1  -7   9        3.44        1.65      0.70 o
   2  -7   9       16.27       16.58      1.29 o
   3  -7   9        4.60        4.26      1.64 o
   4  -7   9       98.90      102.78      2.99 o
   5  -7   9       94.86      100.12      4.45 o
   6  -7   9        5.04        4.41      1.31 o
   7  -7   9        8.87        8.44      2.70 o
  -5  -6   9       29.33       28.66      1.05 o
  -4  -6   9       15.15       18.55      0.90 o
  -3  -6   9       82.39       75.48      1.80 o
  -2  -6   9        0.83        1.39      0.59 o
  -1  -6   9        1.03        1.27      0.61 o
   0  -6   9      124.90      113.71      2.83 o
   1  -6   9       18.90       15.48      1.14 o
   2  -6   9       14.34       11.94      0.91 o
   3  -6   9        9.51       10.49      0.90 o
   4  -6   9        3.71        2.91      0.74 o
   5  -6   9       41.40       45.01      1.73 o
   6  -6   9        8.61        8.61      1.42 o
   7  -6   9        3.72        4.37      1.34 o
  -6  -5   9        0.00        0.73      0.54 o
  -5  -5   9        7.75        7.29      0.61 o
  -4  -5   9       11.11       12.24      0.74 o
  -3  -5   9        4.47        2.48      0.48 o
  -2  -5   9       80.43       63.41      1.59 o
  -1  -5   9        0.95        2.19      0.62 o
   0  -5   9        4.24        7.78      1.42 o
   1  -5   9        1.29        1.46      0.55 o
   2  -5   9       41.97       47.33      1.38 o
   3  -5   9      794.96      794.51      9.97 o
   4  -5   9        4.27        4.27      0.76 o
   5  -5   9       13.67       13.44      1.04 o
   6  -5   9        4.96        5.44      1.19 o
   7  -5   9       13.83       14.47      1.74 o
  -7  -4   9        0.85       -0.63      0.63 o
  -6  -4   9        4.59        5.80      0.56 o
  -5  -4   9       31.46       24.25      0.94 o
  -4  -4   9        3.15        3.76      0.43 o
  -3  -4   9       13.26       17.14      1.22 o
  -2  -4   9       34.91       20.57      1.08 o
  -1  -4   9        3.71        0.51      0.41 o
   0  -4   9       76.54       84.92      1.72 o
   1  -4   9        2.04        1.66      0.55 o
   2  -4   9        0.85        1.53      0.51 o
   3  -4   9       80.73       88.55      1.94 o
   4  -4   9        8.31       11.40      0.91 o
   5  -4   9        0.84        2.18      0.71 o
   6  -4   9       33.61       30.97      1.65 o
   7  -4   9       15.44       13.09      1.64 o
  -8  -3   9        0.11        0.68      0.54 o
  -7  -3   9        0.14       -0.16      0.40 o
  -6  -3   9       54.78       52.05      1.54 o
  -5  -3   9        1.26        0.92      0.35 o
  -4  -3   9        8.82        6.34      0.50 o
  -3  -3   9      101.62       77.55      1.52 o
  -2  -3   9       15.29       16.59      0.81 o
  -1  -3   9       11.12       14.26      0.60 o
   0  -3   9        2.75        2.75      0.36 o
   1  -3   9     1158.38     1113.44     13.23 o
   2  -3   9      412.65      386.87      4.81 o
   3  -3   9      204.40      195.90      3.16 o
   4  -3   9        0.44        0.77      0.44 o
   5  -3   9      154.82      156.68      3.18 o
   6  -3   9       12.18        8.89      1.81 o
   7  -3   9       13.14       15.48      1.71 o
  -8  -2   9        1.79        2.16      0.79 o
  -7  -2   9       28.37       24.27      1.00 o
  -6  -2   9        2.49        1.25      0.44 o
  -5  -2   9        0.08        0.60      0.33 o
  -4  -2   9       44.41       32.33      0.95 o
  -3  -2   9       35.55       38.61      1.15 o
  -2  -2   9       78.03       80.42      1.22 o
  -1  -2   9       15.60       14.66      0.71 o
   0  -2   9       52.17       49.06      0.92 o
   1  -2   9      124.54      114.90      1.91 o
   2  -2   9       32.44       28.87      1.01 o
   3  -2   9       66.87       64.09      1.54 o
   4  -2   9      115.69      101.64      2.10 o
   5  -2   9        6.89        6.10      0.79 o
   6  -2   9        0.32        0.76      0.74 o
   7  -2   9       15.14       16.75      1.42 o
  -9  -1   9        0.96        1.09      0.56 o
  -8  -1   9        0.01       -0.29      0.46 o
  -7  -1   9       25.89       28.54      1.10 o
  -6  -1   9       13.56       10.96      0.73 o
  -5  -1   9       30.31       28.17      1.15 o
  -4  -1   9      115.44      113.40      1.96 o
  -3  -1   9        0.35        0.44      0.26 o
  -2  -1   9        0.61        0.76      0.27 o
  -1  -1   9     1364.26     1328.61     12.44 o
   0  -1   9       68.22       65.20      1.23 o
   1  -1   9      212.51      211.20      2.93 o
   2  -1   9      164.67      163.20      2.47 o
   3  -1   9       25.90       22.02      0.95 o
   4  -1   9       41.85       36.13      1.37 o
   5  -1   9        8.25        9.05      1.00 o
   6  -1   9       10.82       11.93      1.45 o
   7  -1   9       18.28       21.24      2.20 o
  -9   0   9        3.82        3.74      0.65 o
  -8   0   9        0.42        1.03      0.53 o
  -7   0   9        1.80        1.35      0.49 o
  -6   0   9       11.00        9.72      0.85 o
  -5   0   9       37.93       40.02      1.25 o
  -4   0   9        7.07        6.60      0.52 o
  -3   0   9        5.59        5.46      0.41 o
  -2   0   9      132.14      129.41      1.69 o
  -1   0   9       15.24       14.75      0.73 o
   0   0   9        0.29        0.59      0.32 o
   1   0   9       11.25        8.13      0.51 o
   2   0   9      218.86      176.99      2.87 o
   3   0   9      215.72      187.29      3.05 o
   4   0   9       72.07       68.62      1.88 o
   5   0   9        0.56       -0.23      0.74 o
   6   0   9        5.21        5.92      0.97 o
   7   0   9       25.77       26.05      1.67 o
  -9   1   9        0.00       -0.26      0.52 o
  -8   1   9        3.77        3.67      0.66 o
  -7   1   9       18.10       17.58      0.97 o
  -6   1   9       17.97       19.08      0.96 o
  -5   1   9       11.15       10.98      1.10 o
  -4   1   9       10.06        9.67      0.56 o
  -3   1   9       98.92       89.31      1.77 o
  -2   1   9      141.05      134.23      2.09 o
  -1   1   9      136.67      123.40      1.99 o
   0   1   9        3.09        3.48      0.43 o
   1   1   9      213.71      201.82      5.44 o
   2   1   9        0.90       -0.21      0.36 o
   3   1   9        0.07       -0.13      0.41 o
   4   1   9       30.94       33.03      1.76 o
   5   1   9        6.15        8.37      1.01 o
   6   1   9        1.50        1.77      0.79 o
  -9   2   9        0.39        0.11      0.57 o
  -8   2   9        0.02        0.13      0.54 o
  -7   2   9        2.95        2.59      0.59 o
  -6   2   9        7.30        7.78      0.73 o
  -5   2   9        0.96        0.74      0.43 o
  -4   2   9       61.20       57.42      1.45 o
  -3   2   9        3.37        1.46      0.49 o
  -2   2   9        6.82        6.75      0.54 o
  -1   2   9        1.81        2.50      0.41 o
   0   2   9        1.70        0.38      0.35 o
   1   2   9      160.91      137.72      2.44 o
   2   2   9       11.55       10.69      0.82 o
   3   2   9        3.16        2.53      0.68 o
   4   2   9        2.46        2.28      0.65 o
   5   2   9       27.65       30.76      1.41 o
   6   2   9       16.72       18.44      1.47 o
  -9   3   9        2.92        1.18      0.64 o
  -8   3   9        2.94        2.83      0.68 o
  -7   3   9        0.04       -0.03      0.49 o
  -6   3   9       13.90       13.50      0.92 o
  -5   3   9       72.06       68.42      1.87 o
  -4   3   9       72.69       66.16      1.63 o
  -3   3   9        1.19        1.67      0.48 o
  -2   3   9      119.34      112.88      1.96 o
  -1   3   9       22.03       17.34      0.83 o
   0   3   9       25.19       21.29      0.92 o
   1   3   9       11.46        6.79      0.83 o
   2   3   9       27.27       26.99      1.41 o
   3   3   9        6.27        7.81      0.96 o
   4   3   9        0.84        1.06      0.71 o
   5   3   9        6.37        6.01      0.99 o
  -9   4   9        0.83        0.66      0.66 o
  -8   4   9       10.39        9.69      0.94 o
  -7   4   9        0.41        0.16      0.68 o
  -6   4   9        0.01        0.49      0.61 o
  -5   4   9       37.39       36.32      1.32 o
  -4   4   9        0.80        0.18      0.47 o
  -3   4   9        1.74        1.12      0.49 o
  -2   4   9       18.67       21.61      0.96 o
  -1   4   9      105.51       98.28      2.06 o
   0   4   9        0.89        0.36      0.45 o
   1   4   9       29.52       30.40      1.63 o
   2   4   9        0.78        0.84      0.64 o
   3   4   9       10.97       10.27      1.08 o
   4   4   9        1.44        1.26      0.77 o
   5   4   9       29.31       33.61      1.81 o
  -9   5   9        1.93        2.26      0.74 o
  -8   5   9        3.99        3.03      0.77 o
  -7   5   9        0.28        1.09      0.81 o
  -6   5   9        5.24        5.41      1.24 o
  -5   5   9        0.47       -0.20      0.57 o
  -4   5   9        0.21        0.54      0.54 o
  -3   5   9        0.71       -0.21      0.76 o
  -2   5   9        3.64        2.97      0.65 o
  -1   5   9       29.22       28.19      1.27 o
   0   5   9       14.74       14.11      1.15 o
   1   5   9        0.06       -0.58      0.58 o
   2   5   9       24.49       27.31      1.54 o
   3   5   9        0.06        0.15      0.69 o
   4   5   9        4.43        5.17      1.04 o
  -8   6   9        0.09        0.27      0.97 o
  -7   6   9        0.09        1.03      0.98 o
  -6   6   9        2.70        3.05      0.85 o
  -5   6   9        2.12        1.94      0.70 o
  -4   6   9        0.40        0.09      0.59 o
  -3   6   9        0.30        1.38      0.73 o
  -2   6   9        0.71        0.89      0.72 o
  -1   6   9       12.35       11.89      1.17 o
   0   6   9        2.83        2.62      0.83 o
   1   6   9        3.97        3.67      0.89 o
   2   6   9        1.04        0.70      0.75 o
   3   6   9        5.06        4.00      1.64 o
  -8   7   9        0.43        1.31      1.07 o
  -7   7   9        0.18       -0.12      1.02 o
  -6   7   9        0.45        2.04      0.91 o
  -5   7   9        1.67        3.15      0.82 o
  -4   7   9        3.43        2.27      1.55 o
  -3   7   9        4.28        4.31      1.38 o
  -2   7   9       15.35       14.74      1.66 o
  -1   7   9        9.94       11.71      1.63 o
   0   7   9        4.82        5.42      1.03 o
   1   7   9        0.02        0.83      0.79 o
  -7   8   9        1.08        0.31      2.35 o
  -6   8   9        1.01        0.05      1.07 o
  -5   8   9        0.01        0.22      0.94 o
  -4   8   9        0.13        0.42      0.91 o
  -3   8   9        2.91        4.29      3.17 o
  -2   8   9        0.77       -0.85      1.06 o
  -1   8   9        1.34        3.20      1.31 o
   0  -9  10       14.22       16.88      1.34 o
   1  -9  10        9.34        8.81      1.16 o
   2  -9  10        0.95        0.88      0.98 o
   3  -9  10        0.40        2.31      1.08 o
   4  -9  10        3.15        4.98      1.61 o
  -3  -8  10       31.91       33.53      2.87 o
  -2  -8  10        1.22        1.78      0.75 o
  -1  -8  10        1.42        1.94      0.77 o
   0  -8  10       11.14       11.00      1.57 o
   1  -8  10       22.63       20.77      1.42 o
   2  -8  10       19.05       17.02      1.38 o
   3  -8  10        2.14        0.57      1.54 o
   4  -8  10        0.21        0.01      2.20 o
   5  -8  10        4.68        4.70      1.40 o
  -4  -7  10        5.80        5.56      0.77 o
  -3  -7  10        2.70        3.67      0.75 o
  -2  -7  10       15.21       16.21      1.15 o
  -1  -7  10        8.96        9.06      1.19 o
   0  -7  10        0.12       -0.66      0.79 o
   1  -7  10        0.13        0.42      0.68 o
   2  -7  10        4.84        2.04      0.79 o
   3  -7  10       13.16       17.49      1.70 o
   4  -7  10        3.06        1.82      1.06 o
   5  -7  10       17.10       16.38      1.89 o
   6  -7  10        2.03        1.72      1.20 o
  -5  -6  10       11.12       13.82      1.05 o
  -4  -6  10       37.26       48.77      1.92 o
  -3  -6  10        7.25        8.75      0.75 o
  -2  -6  10        4.17        2.99      0.71 o
  -1  -6  10       46.65       39.14      1.92 o
   0  -6  10       93.85       82.54      2.44 o
   1  -6  10        0.02       -0.30      0.59 o
   2  -6  10        3.46        1.75      0.66 o
   3  -6  10        8.58        8.99      1.08 o
   4  -6  10        9.23        4.54      1.69 o
   5  -6  10       11.74       11.16      1.09 o
   6  -6  10       46.54       47.64      3.15 o
  -6  -5  10       32.06       37.11      1.22 o
  -5  -5  10       16.48       17.07      0.89 o
  -4  -5  10       22.23       27.99      1.11 o
  -3  -5  10       61.25       62.65      1.63 o
  -2  -5  10        2.48        0.45      0.48 o
  -1  -5  10       35.15       37.56      1.26 o
   0  -5  10       31.78       30.91      1.46 o
   1  -5  10       23.12       21.49      1.39 o
   2  -5  10       13.05       14.53      0.98 o
   3  -5  10       73.85       75.80      2.12 o
   4  -5  10       15.17       12.84      1.05 o
   5  -5  10        2.16        1.63      0.70 o
   6  -5  10        0.14       -0.52      0.75 o
   7  -5  10       14.25       11.88      1.71 o
  -7  -4  10       17.11       19.28      1.19 o
  -6  -4  10       30.96       33.94      1.21 o
  -5  -4  10       30.13       28.09      1.08 o
  -4  -4  10       17.67       12.27      0.77 o
  -3  -4  10       45.02       36.77      1.22 o
  -2  -4  10      412.56      343.97      5.18 o
  -1  -4  10        0.68        0.80      0.44 o
   0  -4  10        4.59        4.40      0.56 o
   1  -4  10       41.53       41.15      1.27 o
   2  -4  10       51.23       47.73      1.44 o
   3  -4  10      165.13      143.16      3.00 o
   4  -4  10       13.35       13.95      1.09 o
   5  -4  10        3.37        5.75      1.55 o
   6  -4  10        4.69        4.40      1.24 o
   7  -4  10        0.17        0.97      1.03 o
  -7  -3  10        2.92        2.50      0.55 o
  -6  -3  10        6.22        7.44      0.66 o
  -5  -3  10        6.90        6.90      0.64 o
  -4  -3  10        2.07        1.50      0.45 o
  -3  -3  10       27.06       23.71      1.01 o
  -2  -3  10        2.04        2.95      0.50 o
  -1  -3  10       44.40       45.02      1.14 o
   0  -3  10       35.15       35.88      0.87 o
   1  -3  10      478.06      456.06      6.08 o
   2  -3  10       22.73       22.34      1.13 o
   3  -3  10        0.02       -0.47      0.47 o
   4  -3  10       19.69       20.03      1.15 o
   5  -3  10        4.19        6.95      1.43 o
   6  -3  10       28.66       22.37      1.91 o
   7  -3  10       21.79       25.67      2.18 o
  -8  -2  10       26.74       28.48      1.18 o
  -7  -2  10        1.09        1.42      0.51 o
  -6  -2  10        8.17        8.49      0.70 o
  -5  -2  10        0.36        0.63      0.42 o
  -4  -2  10      411.14      373.61      5.55 o
  -3  -2  10       30.80       24.79      1.03 o
  -2  -2  10        6.14        5.07      0.49 o
  -1  -2  10        2.72        1.68      0.36 o
   0  -2  10        9.54        9.78      0.52 o
   1  -2  10      181.84      163.36      2.77 o
   2  -2  10       94.93       92.46      2.05 o
   3  -2  10        0.12       -0.39      0.74 o
   4  -2  10       13.55       14.21      1.70 o
   5  -2  10        0.03        0.24      0.64 o
   6  -2  10        0.74        0.43      1.23 o
   7  -2  10        0.00        0.21      0.98 o
  -8  -1  10       15.10       15.33      0.94 o
  -7  -1  10        5.20        7.39      0.71 o
  -6  -1  10       13.43       13.73      1.00 o
  -5  -1  10        8.32        7.05      0.68 o
  -4  -1  10       83.73       78.65      1.82 o
  -3  -1  10        0.07       -0.12      0.33 o
  -2  -1  10       12.85       12.90      0.60 o
  -1  -1  10      979.16      943.05     10.19 o
   0  -1  10      537.32      528.32      6.06 o
   1  -1  10       23.82       22.50      0.73 o
   2  -1  10       32.26       34.87      1.16 o
   3  -1  10       63.43       52.49      1.70 o
   4  -1  10        6.69        3.15      0.70 o
   5  -1  10       34.53       37.94      3.07 o
   6  -1  10       30.79       35.44      1.86 o
   7  -1  10        5.23        3.14      1.24 o
  -9   0  10        0.25        0.39      0.59 o
  -8   0  10        0.33        0.28      0.52 o
  -7   0  10        5.31        4.53      0.66 o
  -6   0  10       64.77       60.97      1.68 o
  -5   0  10       39.29       40.64      1.61 o
  -4   0  10        8.39        9.06      0.69 o
  -3   0  10       44.85       43.16      1.07 o
  -2   0  10       14.63       14.50      0.69 o
  -1   0  10      188.13      185.22      2.98 o
   0   0  10        5.21        4.88      0.49 o
   1   0  10        3.30        4.69      0.72 o
   2   0  10        3.33        0.69      0.39 o
   3   0  10       56.05       53.30      1.67 o
   4   0  10        5.78        5.13      0.87 o
   5   0  10        3.44        3.71      0.89 o
   6   0  10       11.26       14.70      1.36 o
  -9   1  10        1.32        1.35      0.63 o
  -8   1  10        0.86        0.68      0.57 o
  -7   1  10       23.90       22.30      1.68 o
  -6   1  10       43.57       38.95      1.37 o
  -5   1  10       17.41       16.35      0.91 o
  -4   1  10       35.41       35.16      1.11 o
  -3   1  10      611.52      602.28      7.64 o
  -2   1  10      644.78      641.14      8.09 o
  -1   1  10        0.77        0.75      0.49 o
   0   1  10       11.88       12.61      0.68 o
   1   1  10       48.09       47.42      1.36 o
   2   1  10       98.81       82.52      1.88 o
   3   1  10       35.13       29.21      1.57 o
   4   1  10       12.75       14.02      1.30 o
   5   1  10        6.26        5.98      0.87 o
   6   1  10        8.39        8.51      0.98 o
  -9   2  10        0.03        0.01      0.57 o
  -8   2  10       16.64       16.59      1.10 o
  -7   2  10        0.66        1.07      0.55 o
  -6   2  10        0.90        0.13      0.49 o
  -5   2  10       11.41        9.89      0.80 o
  -4   2  10       53.99       49.97      1.43 o
  -3   2  10       21.50       19.23      0.95 o
  -2   2  10       70.33       68.84      1.65 o
  -1   2  10        2.52        1.49      0.41 o
   0   2  10       52.37       39.27      1.25 o
   1   2  10      120.06      105.19      2.16 o
   2   2  10        7.93        6.49      0.75 o
   3   2  10       18.66       16.58      1.23 o
   4   2  10        0.39        0.05      0.69 o
   5   2  10       14.41       15.22      1.36 o
  -9   3  10        5.31        4.76      1.09 o
  -8   3  10       33.11       32.22      1.45 o
  -7   3  10       11.45        9.20      0.88 o
  -6   3  10       57.43       62.05      1.84 o
  -5   3  10      126.68      136.40      2.88 o
  -4   3  10      718.42      733.85      9.29 o
  -3   3  10        0.33       -0.27      0.63 o
  -2   3  10       53.02       55.06      1.69 o
  -1   3  10       10.00        9.15      0.73 o
   0   3  10       63.84       54.97      1.53 o
   1   3  10       19.35       18.48      1.07 o
   2   3  10        2.38        2.21      0.74 o
   3   3  10       14.91       15.90      1.27 o
   4   3  10        3.00        3.96      0.92 o
   5   3  10        4.02        7.29      1.12 o
  -9   4  10        0.01       -0.27      0.65 o
  -8   4  10        0.68        1.47      0.68 o
  -7   4  10        3.54        3.53      0.77 o
  -6   4  10        7.23        8.45      1.07 o
  -5   4  10        0.87        0.97      0.66 o
  -4   4  10        8.03        8.48      1.42 o
  -3   4  10       14.22       15.62      1.28 o
  -2   4  10       59.69       59.81      1.84 o
  -1   4  10      118.26      106.31      2.69 o
   0   4  10       29.99       35.43      1.44 o
   1   4  10        1.48       -0.42      0.58 o
   2   4  10        1.05       -0.57      0.64 o
   3   4  10       60.08       67.03      4.52 o
   4   4  10        3.86        4.97      1.02 o
  -8   5  10        0.45        0.77      0.94 o
  -7   5  10        8.75        9.47      1.77 o
  -6   5  10      127.54      140.82      3.64 o
  -5   5  10       10.26        8.10      1.05 o
  -4   5  10        3.58        4.01      0.75 o
  -3   5  10        4.67        5.85      1.23 o
  -2   5  10       11.41        9.56      0.92 o
  -1   5  10       20.40       20.15      1.46 o
   0   5  10       22.10       21.56      1.65 o
   1   5  10       21.50       21.84      1.47 o
   2   5  10        1.72       -0.04      0.75 o
   3   5  10        0.03        0.84      0.81 o
  -8   6  10        3.80        3.99      1.27 o
  -7   6  10        7.30        6.68      4.21 o
  -6   6  10        0.00        1.07      0.82 o
  -5   6  10        0.14       -0.65      0.65 o
  -4   6  10        5.23        5.15      0.85 o
  -3   6  10       46.90       50.50      2.93 o
  -2   6  10        0.17        0.28      0.73 o
  -1   6  10        5.87        6.98      1.34 o
   0   6  10        0.95        0.22      0.96 o
   1   6  10       14.86       17.77      1.45 o
   2   6  10       29.09       31.45      1.84 o
  -7   7  10        4.82        3.38      1.35 o
  -6   7  10        0.65        0.49      0.85 o
  -5   7  10        0.34       -0.29      0.99 o
  -4   7  10        2.84        2.14      0.96 o
  -3   7  10        6.16        6.37      1.12 o
  -2   7  10       13.76       14.54      1.86 o
  -1   7  10        1.36        0.26      1.04 o
   0   7  10       29.27       30.24      2.36 o
  -5   8  10        4.80        3.74      1.36 o
  -4   8  10        0.10        1.56      1.28 o
  -3   8  10        3.99        4.62      1.43 o
  -2   8  10        0.08        0.66      1.19 o
  -2  -8  11       31.80       38.87      1.77 o
  -1  -8  11        0.03       -1.01      1.16 o
   0  -8  11        1.16        1.34      0.79 o
   1  -8  11        0.08        0.03      0.76 o
   2  -8  11        4.66        4.75      1.27 o
   3  -8  11        1.20        2.60      1.19 o
   4  -8  11        0.31       -0.85      1.41 o
  -3  -7  11        2.39        3.88      1.08 o
  -2  -7  11        0.02       -0.72      0.72 o
  -1  -7  11        0.03       -0.50      0.63 o
   0  -7  11        0.93        0.38      0.69 o
   1  -7  11        0.43        0.75      0.84 o
   2  -7  11        4.93        5.70      1.45 o
   3  -7  11       10.12        6.48      2.58 o
   4  -7  11        4.80        6.44      1.39 o
   5  -7  11        3.56        4.34      1.14 o
  -5  -6  11        8.40       11.29      0.83 o
  -4  -6  11       15.06       18.78      1.42 o
  -3  -6  11        1.14       -0.60      0.60 o
  -2  -6  11       11.25       12.21      1.05 o
  -1  -6  11        1.71        2.05      0.67 o
   0  -6  11        2.32        1.75      0.72 o
   1  -6  11        5.35        4.05      0.85 o
   2  -6  11       14.11       15.98      1.29 o
   3  -6  11        3.56        2.20      0.99 o
   4  -6  11        0.01       -0.19      0.81 o
   5  -6  11       24.45       30.02      2.55 o
   6  -6  11        1.87        4.72      1.34 o
  -6  -5  11        3.73        4.06      0.63 o
  -5  -5  11        0.77        1.21      0.81 o
  -4  -5  11        6.29        5.05      0.64 o
  -3  -5  11        0.27        0.12      0.46 o
  -2  -5  11        0.80        0.56      0.49 o
  -1  -5  11        0.36        0.40      0.69 o
   0  -5  11       22.17       22.31      1.33 o
   1  -5  11       49.01       43.97      1.81 o
   2  -5  11       22.39       21.08      1.19 o
   3  -5  11        0.61       -0.17      1.34 o
   4  -5  11        0.86        1.28      0.69 o
   5  -5  11        0.21        0.47      0.75 o
   6  -5  11        2.08        2.31      0.96 o
  -6  -4  11       33.92       42.32      1.39 o
  -5  -4  11        1.48        1.00      0.56 o
  -4  -4  11       11.13       11.75      0.80 o
  -3  -4  11        1.92        3.59      0.59 o
  -2  -4  11       64.80       64.48      1.68 o
  -1  -4  11       11.10       12.09      0.89 o
   0  -4  11        7.61        5.53      0.94 o
   1  -4  11      178.74      170.88      3.32 o
   2  -4  11       28.21       30.78      1.37 o
   3  -4  11       51.12       50.93      1.74 o
   4  -4  11       69.40       68.90      3.36 o
   5  -4  11        1.79        0.61      1.01 o
   6  -4  11       13.20       14.18      1.74 o
  -7  -3  11        0.60       -0.49      0.49 o
  -6  -3  11        4.65        5.74      0.65 o
  -5  -3  11       11.08        8.55      0.73 o
  -4  -3  11       19.47       18.94      1.15 o
  -3  -3  11        3.23        4.12      0.70 o
  -2  -3  11        7.04        9.57      0.73 o
  -1  -3  11      156.14      143.88      2.97 o
   0  -3  11        2.12        0.52      0.41 o
   1  -3  11      201.18      188.87      3.17 o
   2  -3  11        3.24        2.82      0.68 o
   3  -3  11        0.99        1.86      0.61 o
   4  -3  11        1.41        1.03      0.62 o
   5  -3  11        3.03        1.53      0.72 o
   6  -3  11        6.60        5.53      1.70 o
  -8  -2  11       14.59       18.12      1.17 o
  -7  -2  11        3.70        1.92      0.57 o
  -6  -2  11       10.09       10.39      0.80 o
  -5  -2  11        0.48        1.09      0.52 o
  -4  -2  11       72.95       63.55      1.69 o
  -3  -2  11        8.70        5.24      0.60 o
  -2  -2  11       15.15       10.67      0.67 o
  -1  -2  11       64.89       62.60      1.32 o
   0  -2  11        0.58        0.39      0.47 o
   1  -2  11        6.28        5.93      0.66 o
   2  -2  11       39.13       36.14      1.42 o
   3  -2  11      103.20       95.09      2.38 o
   4  -2  11       20.54       19.00      1.34 o
   5  -2  11       30.57       27.24      2.04 o
   6  -2  11        6.87        4.06      1.32 o
  -8  -1  11       10.28       10.71      0.87 o
  -7  -1  11        9.75        8.31      0.79 o
  -6  -1  11        9.89       10.58      0.82 o
  -5  -1  11       41.24       32.88      1.55 o
  -4  -1  11       45.42       47.84      1.47 o
  -3  -1  11       43.78       38.34      1.29 o
  -2  -1  11        5.67        5.38      0.58 o
  -1  -1  11      189.06      185.12      2.66 o
   0  -1  11       55.76       58.54      1.49 o
   1  -1  11        3.44        3.78      0.59 o
   2  -1  11       35.07       30.14      1.18 o
   3  -1  11        0.83        0.43      0.52 o
   4  -1  11        0.73        0.89      0.69 o
   5  -1  11        0.01        0.11      0.86 o
   6  -1  11        2.82        1.78      1.09 o
  -8   0  11        0.22        0.26      0.53 o
  -7   0  11        0.00        0.45      0.52 o
  -6   0  11       74.04       70.75      1.90 o
  -5   0  11        4.22        2.39      0.56 o
  -4   0  11       63.81       57.86      1.63 o
  -3   0  11       25.10       27.34      1.00 o
  -2   0  11       57.71       49.02      1.21 o
  -1   0  11        0.33        0.37      0.44 o
   0   0  11      417.39      392.51      5.45 o
   1   0  11       26.62       24.10      1.20 o
   2   0  11       66.02       61.79      1.65 o
   3   0  11        6.20        5.97      0.80 o
   4   0  11        9.68       10.75      1.16 o
   5   0  11       10.99       10.27      1.53 o
   6   0  11        4.28        4.16      1.23 o
  -8   1  11        1.73        1.10      0.65 o
  -7   1  11       26.74       20.82      1.32 o
  -6   1  11       22.03       22.46      1.14 o
  -5   1  11       37.46       35.89      1.44 o
  -4   1  11       46.28       46.56      1.34 o
  -3   1  11      493.43      479.13      6.39 o
  -2   1  11      147.56      150.59      2.69 o
  -1   1  11       22.07       20.41      0.97 o
   0   1  11       94.14       91.52      2.24 o
   1   1  11       19.81       16.08      1.06 o
   2   1  11        5.45        4.45      0.69 o
   3   1  11        0.47        0.43      0.87 o
   4   1  11        3.82        3.15      0.84 o
   5   1  11        0.17        0.08      0.78 o
  -9   2  11        1.19        1.18      0.69 o
  -8   2  11       13.15       14.32      1.26 o
  -7   2  11       28.41       28.41      1.32 o
  -6   2  11       38.60       37.03      1.45 o
  -5   2  11       16.78       14.50      0.96 o
  -4   2  11       59.69       55.33      1.75 o
  -3   2  11       57.85       59.52      1.61 o
  -2   2  11       55.16       51.27      1.47 o
  -1   2  11       71.06       63.27      1.86 o
   0   2  11       35.64       29.82      1.33 o
   1   2  11       32.57       28.97      1.15 o
   2   2  11        2.08        3.82      0.84 o
   3   2  11       17.03       18.86      1.40 o
   4   2  11       21.35       23.18      1.55 o
   5   2  11        8.56       10.33      1.29 o
  -9   3  11       16.65       14.68      2.39 o
  -8   3  11       11.32       11.11      1.02 o
  -7   3  11        0.38       -0.23      0.54 o
  -6   3  11        2.38        2.02      0.66 o
  -5   3  11       74.08       80.10      2.20 o
  -4   3  11      265.96      272.02      4.74 o
  -3   3  11        1.86        2.13      0.64 o
  -2   3  11        4.26        3.27      0.67 o
  -1   3  11       69.39       73.62      2.07 o
   0   3  11        0.14        1.77      0.58 o
   1   3  11        6.58        4.43      0.74 o
   2   3  11        9.21       10.32      1.12 o
   3   3  11        2.17        0.76      0.80 o
   4   3  11        4.31        2.58      0.94 o
  -8   4  11       14.22       14.13      1.15 o
  -7   4  11        0.02       -0.52      0.70 o
  -6   4  11      109.16      104.21      3.13 o
  -5   4  11        4.06        4.05      0.87 o
  -4   4  11       44.63       39.59      1.60 o
  -3   4  11        5.23        5.26      0.78 o
  -2   4  11        3.22        3.21      0.88 o
  -1   4  11       39.70       36.46      1.69 o
   0   4  11        2.74        3.97      0.85 o
   1   4  11        6.78        8.37      1.34 o
   2   4  11        0.92        0.39      0.88 o
   3   4  11        8.30        8.01      1.19 o
  -8   5  11        7.83        9.78      1.78 o
  -7   5  11       45.92       48.07      2.74 o
  -6   5  11       94.90      101.45      5.89 o
  -5   5  11        4.25        5.08      0.95 o
  -4   5  11        0.19       -0.16      0.54 o
  -3   5  11        4.64        5.15      0.81 o
  -2   5  11       17.20       17.99      1.39 o
  -1   5  11        0.00        0.44      0.74 o
   0   5  11        1.00       -0.83      0.83 o
   1   5  11       35.02       37.51      2.42 o
   2   5  11        0.00        0.45      1.02 o
  -7   6  11        4.61        6.56      1.46 o
  -6   6  11        1.06       -0.07      0.93 o
  -5   6  11        1.43        2.11      0.96 o
  -4   6  11        1.08        1.45      0.74 o
  -3   6  11       30.55       30.77      1.82 o
  -2   6  11        0.90        0.65      0.98 o
  -1   6  11        5.89        5.63      2.09 o
   0   6  11        0.29        0.70      1.07 o
   1   6  11       23.11       24.36      3.69 o
  -6   7  11        0.26        1.32      0.97 o
  -5   7  11        0.13       -0.68      1.02 o
  -4   7  11        0.05        1.25      1.76 o
  -3   7  11        3.32        3.56      1.58 o
  -2   7  11        4.70        3.28      2.31 o
  -1   7  11        7.03        8.53      1.61 o
   0  -8  12        0.00       -0.12      0.72 o
   1  -8  12        0.00        0.00      0.98 o
   2  -8  12        2.95        1.04      1.01 o
   3  -8  12        0.00        1.73      1.05 o
  -3  -7  12        0.19        0.82      0.68 o
  -2  -7  12        0.98        0.10      0.70 o
  -1  -7  12        1.19        2.78      0.98 o
   0  -7  12        5.58        4.08      0.92 o
   1  -7  12        8.36        7.36      1.11 o
   2  -7  12        0.18       -0.01      1.02 o
   3  -7  12        1.46        1.17      1.91 o
   4  -7  12        6.28        9.65      1.62 o
  -4  -6  12        1.40        1.92      0.61 o
  -3  -6  12        2.30        4.44      0.79 o
  -2  -6  12        0.07       -0.18      0.62 o
  -1  -6  12        0.00        0.74      0.68 o
   0  -6  12       15.85       17.01      1.30 o
   1  -6  12        0.50       -0.25      0.68 o
   2  -6  12        0.32       -0.05      1.58 o
   3  -6  12        0.76        1.10      1.34 o
   4  -6  12        6.83        5.72      1.21 o
   5  -6  12        5.03        4.55      1.41 o
  -5  -5  12        0.00        0.76      0.54 o
  -4  -5  12        1.07        1.90      0.56 o
  -3  -5  12        2.40        0.97      0.66 o
  -2  -5  12        7.58        9.78      0.97 o
  -1  -5  12        2.17        1.13      0.68 o
   0  -5  12       35.73       38.20      1.87 o
   1  -5  12       11.31       13.04      1.19 o
   2  -5  12        0.76        0.19      0.96 o
   3  -5  12        0.45        1.60      0.80 o
   4  -5  12       22.92       27.68      2.10 o
   5  -5  12       20.10       20.89      5.84 o
  -6  -4  12       11.69       13.97      0.92 o
  -5  -4  12        3.11        3.07      0.59 o
  -4  -4  12        1.65        2.24      0.55 o
  -3  -4  12        0.51        0.84      0.91 o
  -2  -4  12        6.73        8.91      0.77 o
  -1  -4  12        0.11        0.42      0.67 o
   0  -4  12       18.01       15.75      1.20 o
   1  -4  12        0.49        0.60      0.53 o
   2  -4  12        0.24       -0.72      0.72 o
   3  -4  12       46.31       45.51      1.73 o
   4  -4  12        1.02        2.52      0.75 o
   5  -4  12        2.28        2.93      1.19 o
   6  -4  12        0.40       -1.00      1.00 o
  -7  -3  12        0.05        0.99      0.57 o
  -6  -3  12        4.27        7.33      0.75 o
  -5  -3  12        4.64        6.06      0.70 o
  -4  -3  12       11.07       11.03      1.32 o
  -3  -3  12        0.29       -0.03      0.54 o
  -2  -3  12        4.20        5.42      0.78 o
  -1  -3  12        9.55       10.02      0.98 o
   0  -3  12       16.69       18.25      1.08 o
   1  -3  12       74.49       70.93      1.79 o
   2  -3  12        2.10        1.44      0.63 o
   3  -3  12        3.63        4.40      1.10 o
   4  -3  12        8.72        9.30      1.14 o
   5  -3  12        4.13        4.44      1.25 o
   6  -3  12        4.14        4.77      1.37 o
  -7  -2  12        0.03        0.09      0.55 o
  -6  -2  12       18.02       14.62      0.95 o
  -5  -2  12        1.43        0.44      0.50 o
  -4  -2  12       10.72        7.64      0.97 o
  -3  -2  12       20.82       21.43      1.03 o
  -2  -2  12        6.49        6.41      0.66 o
  -1  -2  12        0.19        0.74      0.52 o
   0  -2  12        0.22        0.31      0.47 o
   1  -2  12       42.18       45.59      1.45 o
   2  -2  12        0.40        0.23      0.50 o
   3  -2  12        1.22        2.88      0.71 o
   4  -2  12        4.63        5.88      1.91 o
   5  -2  12       23.09       25.74      2.14 o
  -8  -1  12        0.11       -0.61      0.61 o
  -7  -1  12        1.12        1.41      0.58 o
  -6  -1  12       13.07       15.30      0.99 o
  -5  -1  12        0.15        0.67      0.53 o
  -4  -1  12       17.24       19.75      1.26 o
  -3  -1  12       21.31       18.60      1.05 o
  -2  -1  12       13.72       15.62      0.80 o
  -1  -1  12        4.64        4.09      0.48 o
   0  -1  12       15.65       14.53      0.88 o
   1  -1  12        2.08        2.31      0.64 o
   2  -1  12        2.24        2.01      0.58 o
   3  -1  12        4.68        6.78      1.11 o
   4  -1  12        0.60        0.24      1.67 o
   5  -1  12        6.13        4.84      1.79 o
  -8   0  12        1.76        0.78      0.61 o
  -7   0  12       10.50       12.53      0.99 o
  -6   0  12       83.34       76.18      2.75 o
  -5   0  12        1.19        1.29      0.56 o
  -4   0  12       18.21       19.17      1.01 o
  -3   0  12       47.05       46.41      1.34 o
  -2   0  12       27.74       27.45      1.04 o
  -1   0  12       33.68       36.63      1.08 o
   0   0  12       18.72       25.42      1.24 o
   1   0  12       17.57       17.56      1.16 o
   2   0  12        0.02        0.33      0.53 o
   3   0  12       19.30       21.59      1.27 o
   4   0  12        0.47        0.03      1.03 o
   5   0  12        7.70        6.45      1.12 o
  -8   1  12        1.05        1.57      0.66 o
  -7   1  12        0.25        0.72      0.97 o
  -6   1  12        0.00        0.03      0.52 o
  -5   1  12        1.45        0.60      0.51 o
  -4   1  12        7.56        7.89      0.76 o
  -3   1  12        6.24        4.52      0.62 o
  -2   1  12       22.76       21.88      1.04 o
  -1   1  12        0.10       -0.09      0.51 o
   0   1  12        0.93        2.12      0.59 o
   1   1  12        9.99        8.33      0.85 o
   2   1  12       33.73       41.16      1.86 o
   3   1  12        3.37        3.44      1.20 o
   4   1  12        8.76        7.59      1.39 o
  -8   2  12       18.79       18.96      1.22 o
  -7   2  12        4.39        2.00      1.18 o
  -6   2  12        2.25        2.45      0.66 o
  -5   2  12       15.82       16.49      1.05 o
  -4   2  12        5.00        6.36      0.82 o
  -3   2  12        0.46       -0.17      0.54 o
  -2   2  12       18.96       19.12      1.13 o
  -1   2  12       15.46       17.51      1.10 o
   0   2  12        0.63        1.30      0.60 o
   1   2  12        0.42        1.29      0.72 o
   2   2  12        7.74        8.52      1.39 o
   3   2  12        3.71        3.18      1.66 o
   4   2  12        0.53       -0.20      0.96 o
  -8   3  12        4.11        5.27      0.86 o
  -7   3  12       10.04        8.22      0.95 o
  -6   3  12       14.11       16.94      1.14 o
  -5   3  12      118.40      115.05      3.70 o
  -4   3  12       15.25       14.22      1.57 o
  -3   3  12        0.52        0.03      0.58 o
  -2   3  12       22.40       22.87      1.26 o
  -1   3  12        0.19        1.40      0.61 o
   0   3  12        3.11        4.55      0.91 o
   1   3  12        1.79        2.25      0.99 o
   2   3  12       19.12       18.50      1.80 o
   3   3  12        0.11        0.68      0.97 o
  -8   4  12        0.19       -0.56      0.82 o
  -7   4  12        5.23        5.76      1.02 o
  -6   4  12        0.92        4.02      1.13 o
  -5   4  12        0.19       -0.06      0.68 o
  -4   4  12        0.13        0.11      0.68 o
  -3   4  12        0.00       -0.38      0.56 o
  -2   4  12        7.12        9.17      0.96 o
  -1   4  12        4.77        3.85      0.98 o
   0   4  12        4.12        4.76      0.97 o
   1   4  12        0.04        0.31      0.95 o
   2   4  12       10.81        9.42      1.99 o
  -7   5  12       19.97       17.43      1.90 o
  -6   5  12       72.68       80.20      4.92 o
  -5   5  12        2.57        1.34      0.84 o
  -4   5  12       13.05       12.78      1.30 o
  -3   5  12        0.15       -0.27      0.62 o
  -2   5  12        4.38        7.89      1.36 o
  -1   5  12        5.09        5.30      1.32 o
   0   5  12       12.42       13.01      3.00 o
   1   5  12        7.23        7.25      1.48 o
  -6   6  12        1.03        0.20      1.07 o
  -5   6  12        6.07        3.68      1.02 o
  -4   6  12        2.34        1.04      1.12 o
  -3   6  12       17.06       17.01      1.69 o
  -2   6  12        0.08        0.09      1.68 o
  -1   6  12        0.00        0.61      1.09 o
   0   6  12        0.07       -1.05      1.05 o
  -1  -7  13        0.35        0.89      1.09 o
   0  -7  13        0.41        0.43      0.97 o
   1  -7  13        0.56       -0.12      1.12 o
   2  -7  13        7.80        7.97      1.48 o
   3  -7  13        6.27        8.40      1.53 o
  -3  -6  13        2.86        2.65      0.80 o
  -2  -6  13        1.03        0.82      0.70 o
  -1  -6  13        0.54        0.73      0.72 o
   0  -6  13        1.42        2.26      0.81 o
   1  -6  13        0.82        1.33      0.98 o
   2  -6  13        9.56       11.35      1.58 o
   3  -6  13        9.62       10.97      1.92 o
   4  -6  13        0.58        2.03      1.13 o
  -4  -5  13        5.62        6.66      0.79 o
  -3  -5  13        0.00        0.01      0.62 o
  -2  -5  13        4.44        6.36      0.93 o
  -1  -5  13        2.67        2.10      0.75 o
   0  -5  13        6.88       11.31      1.16 o
   1  -5  13        4.50        6.28      1.26 o
   2  -5  13       36.63       40.41      3.67 o
   3  -5  13        7.49        9.91      1.27 o
   4  -5  13        0.02        0.10      1.03 o
  -5  -4  13        0.29        1.05      0.58 o
  -4  -4  13        0.31       -0.48      0.48 o
  -3  -4  13        1.47        0.18      0.49 o
  -2  -4  13       35.71       38.14      1.73 o
  -1  -4  13        2.85        1.90      1.00 o
   0  -4  13       10.99       11.78      1.16 o
   1  -4  13        5.97        5.89      1.22 o
   2  -4  13        0.51        0.61      0.94 o
   3  -4  13       40.62       44.03      2.07 o
   4  -4  13       41.04       45.28      2.59 o
   5  -4  13        0.62        1.17      0.92 o
  -6  -3  13        0.02        0.88      0.56 o
  -5  -3  13        0.16       -0.44      0.49 o
  -4  -3  13       10.17       11.15      1.21 o
  -3  -3  13       10.07        9.82      0.81 o
  -2  -3  13        2.87        2.74      0.74 o
  -1  -3  13       52.82       62.79      2.24 o
   0  -3  13      124.03      122.73      2.80 o
   1  -3  13        9.31       10.95      0.98 o
   2  -3  13       33.55       35.20      1.55 o
   3  -3  13        0.38        0.58      0.65 o
   4  -3  13       25.60       31.98      1.87 o
   5  -3  13        0.00       -0.09      1.06 o
  -7  -2  13        0.64       -0.54      0.54 o
  -6  -2  13        3.39        2.22      0.63 o
  -5  -2  13        1.58        3.61      0.67 o
  -4  -2  13        7.17        6.50      0.74 o
  -3  -2  13       30.97       26.53      1.63 o
  -2  -2  13        7.31        6.49      0.71 o
  -1  -2  13       40.04       36.91      1.70 o
   0  -2  13        0.89       -0.18      0.63 o
   1  -2  13       89.46       90.13      2.38 o
   2  -2  13        9.11       11.44      0.92 o
   3  -2  13       22.97       23.86      1.38 o
   4  -2  13       10.51       13.19      1.34 o
   5  -2  13        0.79        3.76      1.29 o
  -7  -1  13        0.00       -0.10      0.58 o
  -6  -1  13        1.83        1.36      0.60 o
  -5  -1  13       19.31       16.98      1.05 o
  -4  -1  13        0.28       -0.11      0.50 o
  -3  -1  13        3.28        5.15      0.68 o
  -2  -1  13       12.24       10.67      0.82 o
  -1  -1  13        0.00       -0.17      0.54 o
   0  -1  13       39.97       41.28      1.58 o
   1  -1  13        1.91        1.33      0.62 o
   2  -1  13        0.13        0.37      0.59 o
   3  -1  13       17.06       15.94      1.18 o
   4  -1  13       29.48       29.46      2.03 o
  -7   0  13        4.45        4.46      0.81 o
  -6   0  13       19.46       19.94      1.16 o
  -5   0  13       15.55       13.98      0.99 o
  -4   0  13        0.21        0.78      0.55 o
  -3   0  13        2.72        2.50      0.59 o
  -2   0  13        0.22        0.02      0.45 o
  -1   0  13       20.46       24.09      1.11 o
   0   0  13       13.44       17.04      1.13 o
   1   0  13        1.23        1.36      0.62 o
   2   0  13       38.02       40.01      3.20 o
   3   0  13        3.44        2.24      1.11 o
   4   0  13        3.48        2.86      0.99 o
  -7   1  13        0.10        0.30      0.60 o
  -6   1  13       11.43       12.14      1.01 o
  -5   1  13        0.02       -0.49      0.49 o
  -4   1  13        3.67        3.70      0.68 o
  -3   1  13        1.26        1.06      0.50 o
  -2   1  13       62.92       63.65      2.26 o
  -1   1  13        0.04       -0.18      0.57 o
   0   1  13        1.86        1.86      0.65 o
   1   1  13        5.39        5.35      1.54 o
   2   1  13        0.46        1.61      1.30 o
   3   1  13       53.97       59.56      3.90 o
   4   1  13        2.29        2.28      1.15 o
  -7   2  13        5.78        6.32      0.94 o
  -6   2  13        5.23        5.53      0.83 o
  -5   2  13       15.27       14.45      1.06 o
  -4   2  13        3.49        4.93      1.10 o
  -3   2  13       39.99       44.26      1.93 o
  -2   2  13        5.37        3.53      0.75 o
  -1   2  13        0.02       -0.53      0.53 o
   0   2  13        8.48        6.54      1.02 o
   1   2  13        2.37        1.42      1.29 o
   2   2  13       20.61       21.49      1.98 o
   3   2  13        0.34        1.26      1.14 o
  -7   3  13        1.44        0.61      0.71 o
  -6   3  13        0.95       -0.63      0.63 o
  -5   3  13        0.07        0.09      1.10 o
  -4   3  13        3.98        4.17      0.94 o
  -3   3  13        1.25       -0.04      0.72 o
  -2   3  13        0.42        0.10      0.60 o
  -1   3  13        0.31       -0.29      0.69 o
   0   3  13        7.79        7.46      1.11 o
   1   3  13        4.95        3.75      1.54 o
   2   3  13        9.97       13.44      1.72 o
  -7   4  13        0.10        0.02      0.76 o
  -6   4  13        0.78        0.72      0.87 o
  -5   4  13        0.86        0.69      0.92 o
  -4   4  13        0.29        0.62      0.79 o
  -3   4  13       26.90       27.67      1.90 o
  -2   4  13       19.30       20.18      2.13 o
  -1   4  13        3.98        4.06      1.02 o
   0   4  13        3.22        3.31      2.15 o
   1   4  13        2.47        0.56      1.10 o
  -6   5  13        5.87        5.66      1.38 o
  -5   5  13        5.19        5.03      1.37 o
  -4   5  13        0.80        1.55      0.85 o
  -3   5  13        7.64        7.97      1.46 o
  -2   5  13        1.17        0.76      1.14 o
  -1   5  13        2.24        4.21      1.37 o
   0   5  13        0.55        1.99      1.25 o
  -4   6  13        0.08       -0.25      1.10 o
  -3   6  13        2.29       -0.60      1.93 o
  -2  -6  14       12.78       17.90      1.39 o
  -1  -6  14        0.06        1.47      0.82 o
   0  -6  14        4.35        2.74      1.06 o
   1  -6  14        7.97       10.47      1.74 o
   2  -6  14        9.60       13.18      1.70 o
  -3  -5  14        1.10       -0.41      0.66 o
  -2  -5  14        0.78        0.84      0.75 o
  -1  -5  14        0.19        0.73      1.24 o
   0  -5  14       20.20       27.94      3.64 o
   1  -5  14        5.02        5.11      1.91 o
   2  -5  14       15.06       16.32      1.81 o
   3  -5  14        9.64       10.30      1.68 o
  -4  -4  14       11.66       15.63      1.24 o
  -3  -4  14        0.42        0.25      0.65 o
  -2  -4  14       26.92       30.55      1.66 o
  -1  -4  14        5.87        4.39      0.95 o
   0  -4  14       49.45       50.72      2.61 o
   1  -4  14        1.39        2.04      1.04 o
   2  -4  14        0.74        1.95      0.75 o
   3  -4  14        7.56        8.58      1.25 o
   4  -4  14        0.59        1.44      3.15 o
  -5  -3  14        0.05        0.36      0.57 o
  -4  -3  14        0.27        0.58      0.55 o
  -3  -3  14        5.37        3.06      1.02 o
  -2  -3  14        7.06        5.54      0.94 o
  -1  -3  14       14.71       19.22      1.42 o
   0  -3  14        2.25        5.61      1.19 o
   1  -3  14        7.20        8.68      1.12 o
   2  -3  14        0.99        0.82      0.73 o
   3  -3  14       28.08       29.35      1.79 o
   4  -3  14        4.28        6.74      2.02 o
  -6  -2  14        0.49        0.16      0.60 o
  -5  -2  14        0.62        0.78      0.60 o
  -4  -2  14        0.04        0.57      0.54 o
  -3  -2  14       46.65       49.75      2.04 o
  -2  -2  14       45.92       45.71      1.97 o
  -1  -2  14       40.84       40.16      2.28 o
   0  -2  14       11.72       14.08      1.74 o
   1  -2  14       15.00       18.52      1.42 o
   2  -2  14       29.18       33.42      1.58 o
   3  -2  14        0.04        0.50      0.71 o
   4  -2  14        0.43        0.40      0.86 o
  -6  -1  14        3.23        2.37      0.72 o
  -5  -1  14        5.83        5.59      1.22 o
  -4  -1  14        2.41        3.71      0.71 o
  -3  -1  14        3.94        3.78      0.69 o
  -2  -1  14       15.28       16.74      2.22 o
  -1  -1  14        2.74        1.94      0.94 o
   0  -1  14        0.00        0.03      0.65 o
   1  -1  14        3.07        3.13      1.15 o
   2  -1  14        0.64        2.25      1.01 o
   3  -1  14        1.58        0.74      0.97 o
   4  -1  14       18.35       22.06      2.95 o
  -6   0  14        1.46        1.78      0.74 o
  -5   0  14        0.42        0.64      0.56 o
  -4   0  14        3.97        4.58      0.76 o
  -3   0  14       11.76       11.89      0.99 o
  -2   0  14        1.70        3.32      0.66 o
  -1   0  14       50.87       48.15      2.06 o
   0   0  14       12.28       17.63      1.39 o
   1   0  14       17.88       21.16      1.32 o
   2   0  14        0.86        1.57      0.99 o
   3   0  14        0.00        0.36      1.03 o
  -7   1  14        0.83        0.88      0.68 o
  -6   1  14        4.83        5.22      0.84 o
  -5   1  14       10.21       10.12      1.18 o
  -4   1  14        0.01       -0.55      0.55 o
  -3   1  14       17.78       20.71      1.29 o
  -2   1  14        0.09        0.13      0.54 o
  -1   1  14        0.28        0.85      0.74 o
   0   1  14        2.00        0.92      0.67 o
   1   1  14        4.88        3.64      0.99 o
   2   1  14        0.29       -0.77      0.96 o
   3   1  14       14.94       16.19      1.93 o
  -7   2  14        0.42        0.36      0.68 o
  -6   2  14        0.25       -0.15      0.92 o
  -5   2  14        2.79        2.45      0.84 o
  -4   2  14        0.09       -0.27      0.61 o
  -3   2  14        9.59       10.74      1.19 o
  -2   2  14       15.50       17.49      1.80 o
  -1   2  14       20.88       24.23      1.85 o
   0   2  14       37.09       39.28      3.08 o
   1   2  14       18.02       22.16      2.06 o
   2   2  14       10.51       11.73      1.73 o
  -6   3  14        0.21        0.45      0.86 o
  -5   3  14        0.54       -0.04      0.69 o
  -4   3  14        1.32        1.09      0.97 o
  -3   3  14        5.24        4.41      1.77 o
  -2   3  14        9.47        9.80      1.25 o
  -1   3  14        7.51        6.15      1.14 o
   0   3  14       20.45       21.50      1.63 o
   1   3  14       24.65       28.12      2.43 o
  -6   4  14        0.17        0.82      0.76 o
  -5   4  14        0.08        0.09      1.10 o
  -4   4  14       13.13       15.53      1.48 o
  -3   4  14       10.78       12.26      1.39 o
  -2   4  14        9.50        7.54      1.48 o
  -1   4  14        2.20        1.97      0.95 o
   0   4  14        3.08        2.91      1.37 o
  -4   5  14        2.41        2.12      1.77 o
  -3   5  14        1.29        2.14      1.24 o
  -2  -5  15        5.32        5.01      1.04 o
  -1  -5  15        1.50        2.51      1.07 o
   0  -5  15       10.01       10.95      1.55 o
   1  -5  15       33.80       39.12      4.16 o
  -3  -4  15        4.55        4.42      1.33 o
  -2  -4  15        0.79        0.02      0.68 o
  -1  -4  15       29.95       28.79      2.12 o
   0  -4  15        0.03        0.64      0.92 o
   1  -4  15        0.30       -0.36      0.96 o
   2  -4  15        3.79        3.30      1.33 o
  -4  -3  15       22.46       20.37      1.47 o
  -3  -3  15        0.01        0.61      0.71 o
  -2  -3  15       76.37       82.74      3.40 o
  -1  -3  15       14.47       13.07      1.58 o
   0  -3  15        0.36        0.95      1.28 o
   1  -3  15        0.10        0.23      0.97 o
   2  -3  15       16.52       20.02      1.62 o
  -5  -2  15        0.04        0.09      0.84 o
  -4  -2  15        1.26        1.91      1.44 o
  -3  -2  15       11.28       10.77      1.24 o
  -2  -2  15       15.36       15.94      2.68 o
  -1  -2  15        7.35        7.95      1.99 o
   0  -2  15        0.01       -0.45      0.86 o
   1  -2  15       18.54       20.29      1.55 o
   2  -2  15        1.55        1.84      1.12 o
  -5  -1  15        4.29        4.15      0.79 o
  -4  -1  15       12.44       14.48      1.66 o
  -3  -1  15       66.88       73.24      3.19 o
  -2  -1  15        3.60        3.69      1.29 o
  -1  -1  15        2.55        3.59      1.26 o
   0  -1  15        2.85        1.49      0.95 o
   1  -1  15       19.91       21.03      1.61 o
   2  -1  15       13.15       14.47      1.74 o
  -5   0  15       27.16       29.15      1.45 o
  -4   0  15        0.34        1.07      0.70 o
  -3   0  15        9.55       10.15      1.48 o
  -2   0  15        0.50       -0.30      0.91 o
  -1   0  15        8.38       10.09      1.37 o
   0   0  15        9.22        9.07      1.22 o
   1   0  15        0.00        0.84      1.10 o
   2   0  15        1.17        1.17      0.91 o
  -6   1  15        2.49        1.61      1.17 o
  -5   1  15       28.43       36.45      1.83 o
  -4   1  15        3.30        4.21      0.88 o
  -3   1  15        0.65       -0.64      0.66 o
  -2   1  15        0.80        0.26      0.75 o
  -1   1  15        6.95        7.64      1.17 o
   0   1  15       19.07       22.90      2.02 o
   1   1  15       22.25       27.94      1.95 o
  -5   2  15       12.28       14.61      1.33 o
  -4   2  15        0.33       -0.75      0.75 o
  -3   2  15        4.83        3.03      1.16 o
  -2   2  15       37.89       45.46      2.19 o
  -1   2  15        2.13        1.03      1.81 o
   0   2  15        2.12        2.54      1.24 o
  -5   3  15        2.11        1.15      0.81 o
  -4   3  15        8.56        8.89      1.52 o
  -3   3  15        1.51        2.37      1.00 o
  -2   3  15        2.87        3.18      1.27 o
  -1   3  15       11.06       11.94      1.71 o
  -2  -3  16        1.24       -0.56      0.89 o
  -1  -3  16        9.08       10.44      1.54 o
   0  -3  16       11.97       12.91      1.67 o
  -3  -2  16        4.72        8.34      1.43 o
  -2  -2  16        1.18        0.07      1.05 o
  -1  -2  16        0.04        0.16      1.85 o
   0  -2  16        3.60        4.84      1.31 o
   1  -2  16        0.27        1.19      1.11 o
  -4  -1  16        0.83        1.16      1.01 o
  -3  -1  16        6.00        8.89      3.46 o
  -2  -1  16        7.34        6.87      2.96 o
  -1  -1  16        4.76        3.71      1.26 o
   0  -1  16        0.00       -0.04      1.51 o
   1  -1  16        5.88        6.41      2.04 o
  -4   0  16        0.31       -0.82      0.82 o
  -3   0  16        0.04        0.47      0.98 o
  -2   0  16        0.02       -0.43      4.00 o
  -1   0  16       13.38       12.19      3.78 o
   0   0  16        6.90       11.50      1.66 o
  -4   1  16        0.53        0.74      1.01 o
  -3   1  16        5.02        5.34      1.31 o
  -2   1  16        0.56        2.11      1.13 o
  -1   1  16       18.07       23.69      2.48 o
 
